# Supplementary material for: CSF total tau as a proxy of synaptic degeneration
Source: Nat Commun. 2025 Aug 29;16:8076. doi: 10.1038/s41467-025-63545-5 (PMC12397218; doi:10.1038/s41467-025-63545-5)
Supplement: Supplementary file 4 — Source data [file 41467_2025_63545_MOESM4_ESM.xlsx]

## Sheet: Summary
CSF TOTAL TAU AS A PROXY OF SYNAPTIC DEGENERATION
Summary: CSF total tau (t-tau), often used as a marker of neuronal damage, is more strongly linked to synaptic degeneration. Here, the authors show that t-tau better reflects synaptic dysfunction than axonal or neuronal loss in Alzheimer’s disease.

## Sheet: Fig.1
Cognitively unimpaired									Cognitively impaired
HCV*-1	NfL	T-tau	Ng	SNAP25	Tau PET	Aβ1-42*-1			HCV*-1	NfL	T-tau	Ng	SNAP25	Tau PET	Aβ1-42*-1
-0.367861		0.680899			0.0940766	2.09359					1.34693			8.73299	3.24205
		-0.799813			-1.09804	0.132667					4.08032			3.26811	3.09069
0.325958		-0.568454			-1.21978	1.08762					-0.568454			0.153707	0.210796
0.207379		-1.43994			-0.697905	1.20017			-0.320356		2.3624			1.82727	0.507114
-0.275575		0.666281			0.709993	1.43862			0.0688958		0.9313			1.16816	2.16312
1.03285		1.53056			0.181218	0.407106					2.70846			5.86422	1.89505
-0.494638		0.1749			0.891997	-1.24894					0.475292			5.84879	3.01932
-0.268246		-1.28			-0.750709	1.00376			-1.3864		-0.820801			0.26335	4.62327
		2.00856			0.45695	0.537347					2.4497			0.567907	1.52761
0.365818		-0.720882			-0.539633	0.646981			0.949896		0.304076			1.88375	2.71411
		0.253286			-1.70193	-1.29229					0.899596			-0.38225	-0.822983
1.41911		2.52015			1.46669	0.96818					0.527905			1.24511	4.51054
-0.47923		-0.896304			-0.655435	0.288988					0.958236			8.41948	3.69127
		0.258814			-1.88512	-0.576326					-0.0553155			3.92348	1.93756
1.48431		2.0937			1.98736	1.46053					0.110536			4.32769	2.1656
1.54716		0.212925			0.448416	-1.92942			0.171039		-0.908074			-2.50163	0.634858
2.47493		0.375496			1.54881	3.95843			1.24046		-1.68168			-0.322653	0.979082
0.26389		-1.75448			-0.458021	3.68914					1.87998			9.114	1.9963
2.76272		0.747087			-1.0624	0.673836					0.298622			-1.90917	3.50551
-0.63079		0.142159			-1.35002	1.79037			2.70571		1.86302			3.11531	2.14743
		0.750659			0.627478	-0.287055					0.691821			4.77189	3.57061
		1.84426			0.3455	-0.125035			2.52933		-1.57659			1.64569	1.81408
-0.119886		1.21411			-0.232226	-1.39014			1.55862		2.09291			5.6396	1.2538
-0.0285195		1.99878			0.0978521	-1.98392					-0.660159			8.17379	5.09583
		3.41806			3.72262	1.22478					2.35581			2.78699	2.74239
		0.012324			-1.05263	-0.0575531					0.462332			1.52224	-0.373233
0.148091		-0.506959			-2.26538	-0.311449			0.303678		-0.611293			0.800773	2.28276
		0.127823			-0.118124	1.13194					3.28083			17.4229	1.42773
		-0.967562			-1.17177	0.827541					0.455833			-0.187608	1.97181
-0.119453		-0.158658			0.962116	-0.390159			-0.0143313		1.8528			3.53478	1.72007
3.02101		-0.270191			-0.581665	2.11143			0.660825		-0.654694			5.36523	2.0807
0.604438		0.160704			0.22547	2.49655			2.33831		1.76464			6.24709	2.70108
-0.573012		1.27763			-0.460004	1.97645					3.6731			3.41933	1.72184
1.7408		0.673598			0.601041	2.78019					2.30488			12.0066	1.34828
-0.541634		-1.83412			-0.183091	1.00101			2.24966		2.21056			3.93645	1.85316
0.922029		-1.00782			-0.793542	0.261269					0.284949			0.633478	3.31247
-1.67728		-0.625696			0.548583	1.47772					1.42743			1.7602	2.94807
1.42297		-0.0735887			-0.401967	1.13828					1.03666			9.53172	4.64696
		0.394107			3.90334	2.20146			2.16234		2.60343			1.43993	2.39864
-1.40396		-1.43994			0.0959645	1.91509			7.26634		-0.284808			0.720711	3.81579
		-0.14927			0.433161	-1.44542					-0.550767			0.133029	0.136726
0.953184		2.53128			4.9063	3.21256			0.589219		2.19905			4.26494	2.06545
-1.05855		-0.284808			0.249082	1.67438			1.54691		-0.226725			1.51726	1.63835
-0.551773		-1.76465			0.173722	0.291131					0.179146			2.34574	2.92417
-0.0843706		0.146448			0.0296974	0.094392			-0.365875		-1.49345			-0.02042	0.155063
0.863413		1.13559			2.55338	3.3682					1.21617			3.1537	1.18311
		1.42937			1.85796	1.87665					3.79858			8.68012	0.458944
		1.18188			2.704	1.27432			0.358715		1.23576			11.1878	2.31751
-0.246927		-0.959568			0.513475	0.0369478			-0.76996		1.2337			0.848537	-1.46862
0.11786		2.87851			1.56704	1.64386			1.4615		-1.20821			0.147445	2.30443
		0.61336			0.448416	-1.61277			0.341678		0.0888004			-0.141238	1.67089
-0.438342		-0.556063			1.01152	0.58212			-0.166054		-1.20176			0.0170306	-0.132436
0.002816		1.42452			1.94582	3.22636			1.06769		1.18501			2.09424	3.20479
-0.220736		-2.41847			0.00371506	1.30141			1.70942		1.62418			3.45857	1.76219
-1.2151		-2.08804			-1.19857	2.3758			0.542804		-0.912007			7.72893	4.90727
0.457728		-1.64955			0.0328619	0.666487			-0.032191		-2.23736			-0.00199645	1.5286
-0.45239		-0.845778			-0.0618244	1.52033			-0.454376		0.340652			0.0587769	-1.03654
		0.876762			-0.786732	0.221238			0.464081		-0.278304			0.0322291	-0.60933
-0.187308		1.00706			-0.448108	0.55376			-0.568193		1.23165			-0.292647	0.0428368
-0.0902755		-0.190143			0.502557	1.11384					0.180561			3.35975	3.05252
-1.17273		1.32499			-0.642658	1.95136			0.0140672		-2.36309			-0.686429	1.97956
0.258743		0.0975119			-0.30177	1.63216					2.46107			2.861	1.6411
-0.373585		-0.125918			0.106657	-0.957458					2.07541			2.25111	-2.59329
0.730358		0.610878			0.665223	-2.3079			3.73017		1.36773			-0.158604	3.37516
-1.60119		1.60493			2.39609	2.59071			2.81034		0.865285			1.15729	-0.942208
0.875777		-0.296222			0.362718	-0.755513			3.01761		2.38716			8.13298	1.90864
1.09312		-0.554297			0.921266	-0.0385204			0.355107		0.320382			1.26327	1.73534
0.73149		1.36477			1.73249	2.40765			0.534226		-1.09193			6.95763	4.93894
-0.991749		-1.64709			-1.20776	0.827541			4.0991		0.802616			-0.0433328	0.755956
-0.876655		-0.77518			-0.778566	-0.638864			2.37925		-0.35555			4.93413	2.97162
0.292488		-1.49345			-0.00580573	2.11672			0.967265		2.56721			10.5933	2.40765
-0.692036		-0.467162			0.144313	1.06783			0.864909		-1.11695			0.545561	2.98928
0.277558		0.283579			-0.074595	-1.65636			2.69063		1.29585			10.706	4.13248
-0.427891		-0.0115674			-0.137382	-0.371534			-0.236566		0.498493			3.63667	3.3885
		0.879052			1.61605	2.63826			0.258045		1.245			-0.836538	-0.912867
0.272653		1.41675			0.249703	1.12101			-0.589565		-2.8398			0.813766	3.90753
1.22624		-2.02133			0.61607	1.50847			-0.275079		-0.345588			1.01616	2.23014
-1.38312		0.516427			-0.534307	2.90906			3.36782		1.21204			4.48581	2.1532
-0.926504		-0.638351			-0.720891	0.642125			2.97565		-0.0827634			1.74174	0.382644
-0.615337		-0.799813			-0.441505	2.67965			0.843046		0.104754			-0.844747	-0.285304
-0.769362		-1.0261			-0.436225	0.440806			-0.44267		-1.21467			-0.715479	1.0763
0.897371		-1.09816			0.495272	-0.386782					0.883628			2.0441	2.97823
1.69924		-0.39907			1.91054	1.49895			1.77238		2.88163			6.45142	1.29286
-2.33212		-0.314237			0.214268	-0.418706					0.01827			1.58248	2.99039
-1.05212		0.829454			0.798409	-1.3192			-1.03581		-0.334003			0.359031	3.85453
-0.387183		-0.609497			-0.593704	0.308337			0.152793		0.515149			-0.781287	-1.38182
0.337248		0.9916			-0.869408	0.625196			-0.0782895		-0.0130664			-1.09454	1.90411
-1.13964		-0.534929			0.0682431	-0.651208			-0.759109		-0.362208			0.280695	-0.31838
-0.133702		-0.0735887			-1.3257	-0.980865			0.335585		0.269844			1.69927	3.39105
-0.392017		-0.886527			0.548583	0.748391			-0.192143		2.26145			2.25475	2.64757
-1.21866		0.256051			-0.138667	0.0586007			-0.0803977		-0.0766441			-0.123898	-0.994545
-0.704188		0.392781			-0.865294	-0.850391			-0.220829		0.590954			1.28593	3.02717
0.307595		-0.0735887			0.0499346	-0.185519			0.997531		2.56377			6.56476	1.93565
0.295442		-0.839997			-0.292647	1.4875			0.0288062		-1.59106			-0.416448	0.278295
		1.05408			0.721306	1.8958			1.35647		0.78146			0.0474069	0.532675
-0.432487		-2.5097			-1.25734	1.8064			2.77244		3.08343			6.66261	2.2365
-1.3184		-0.682111			-0.751388	3.62684			0.0785727		0.550741			2.04463	4.15074
1.17434		1.66866			-0.111712	-2.99465			0.597109		0.695454			3.00709	3.50285
-0.717709		-0.201233			0.0214656	-0.141659			-0.580355		2.23648			2.82356	3.87788
0.129608		1.12498			-0.331801	-0.0039375			-1.12534		2.52781			1.6829	1.63663
2.76401		0.283579			0.365176	-0.931066			0.15795		-0.421046			0.526199	2.64659
-1.12586		-0.144587			0.13052	0.615567					-0.640163			-1.59827	0.325647
-0.177499		0.497209			-0.471913	-0.59209			4.81495		0.402052			7.15423	3.79734
		-0.589804			0.274503	1.94331			-1.93329		-0.275057			-0.240653	-0.278292
-0.643385		-0.957573			-0.771085	1.20224			4.03901		0.110536			0.153707	-0.481498
-0.968689		-0.13991			-3.21131	1.46182			0.756465		-1.11904			1.35082	1.61742
0.417715		-1.03835			0.200561	-0.0613444			1.85224		1.80555			10.8886	3.8025
0.259783		-1.26683			0.132402	0.382644			1.89731		2.2937			8.48014	3.60339
-0.106194		1.44581			1.17331	0.748391					-0.494796			-0.23417	1.54855
1.91567		2.15576			1.36937	1.50748			0.547735		1.91113			-1.98542	-0.0989822
-0.610878		1.143			1.73086	1.49993			1.70496		-0.0371426			-0.679009	-0.637317
		-0.463724			0.887893	-0.713646			1.53068		3.20067			5.6978	2.02297
0.482529		1.22959			0.0417176	1.657			2.28917		2.19598			5.45145	3.09643
-0.200673		3.08989			2.05045	1.41752			3.28588		0.68333			10.991	3.09471
0.459916		-1.18676			0.523171	2.95517			0.218842		2.62038			-0.393419	3.11546
-0.497618		-1.35338			-0.522997	0.235921			2.59239		2.69857			9.83161	2.97989
0.0938032		1.08327			0.611864	-1.79153			-0.0996685		-1.59347			-1.31071	3.45943
-0.210552		-1.19532			0.670007	0.740847			-0.0392353		-0.412576			1.7667	2.54253
		1.16722			8.14619	3.85828			1.10603		0.235254			-1.08195	3.17864
-0.0527638		-0.498267			-0.812631	0.549061			-0.159323		1.40895			-1.03174	3.65397
-0.736098		0.501061			1.95862	-0.79238					-0.288065			6.97673	4.42218
-0.912383		-0.278304			0.135538	-0.333915			0.051652		3.89151			11.4078	3.62338
		-0.0553155			0.181843	-0.0708006					0.706327			2.30602	2.75103
0.0185696		-0.177513			-0.36978	-0.455228			0.153589		0.592202			1.78945	3.8336
0.0272885		-1.35338			0.362718	0.954611			-0.318802		-1.87599			-1.4999	0.431781
-0.601292		0.490778			-1.30715	0.274029			-0.192906		0.268467			-1.268	-1.15506
0.199869		-0.778958			-0.412497	0.973626			0.988271		-1.56459			0.863238	0.233819
0.830237		-0.752604			-1.19434	0.334342			3.92355		1.90526			7.42858	2.1565
-0.609135		0.0389972			0.381751	1.32413			0.546781		0.773195			0.341807	0.46122
0.537637		0.517704			0.529832	1.01204					0.852615			7.11727	2.32977
-1.1966		-0.55783			-1.54934	0.126589			2.12235		2.35288			7.55098	3.98736
0.226802		0.61708			0.134284	0.898319			0.526337		0.139297			1.31588	0.700947
0.124183		1.24192			0.736175	2.05467			0.398151		1.77775			3.12828	1.6629
-1.2639		-0.671117			0.45695	0.231718					2.24861			6.76622	2.29965
-0.33908		0.475292			-0.109789	1.55489					0.0858915			0.916588	1.94906
		1.68575			0.18434	1.99942					1.37168			2.32667	1.91243
0.466478		0.100411			0.56006	0.458944			0.621047		1.37759			10.3568	1.50485
-1.12297		-0.886527			0.655649	-1.1161			0.528904		-0.394019			0.777111	2.07106
0.341734		-1.65201			-3.34648	2.0368					0.450624			2.06788	1.33062
0.438867		-0.658336			-0.468603	1.06502			1.97456		2.73927			9.5553	2.02336
-1.46913		-0.908074			-0.0988993	0.58212			1.1024		1.45063			10.6843	2.03957
-1.95979		0.676034			-1.66212	-1.08586			0.846508		2.3019			8.18603	3.43991
-1.61857		-1.05269			-1.36004	1.0763			-0.290393		0.748278			-0.353394	0.683664
0.170663		1.62418			1.01326	-1.81106					-1.16758			-0.593035	1.0763
-0.66479		0.451927			-0.332455	1.79546			2.97911		-0.884575			-0.335724	0.992768
-1.26076		-1.1697			-0.92165	0.601184			-0.080293		2.5679			4.05999	3.57673
0.603704		1.95855			0.355957	2.47337			1.45725		1.89685			1.33111	3.55099
-1.1945		0.35946			-4.70494	3.31619			3.67859		-0.561368			0.944044	0.380431
0.0152534		-0.286436			0.0347601	-0.33047			-0.999984		-1.1697			0.383591	0.778769
-0.881881		2.31082			0.622076	-2.09081			0.703168		0.506191			1.47616	1.73143
0.421632		2.12684			0.112313	1.9691			3.42497		0.367488			0.630478	1.80932
-0.26151		0.730364			0.0972229	-1.89682			0.0909076		-0.146147			0.575747	-0.137973
1.0556		-1.20821			-0.760214	1.46992			0.139503		2.886			0.423386	2.17931
0.435981		-1.26026			0.754585	2.76072			1.81274		-0.160225			0.71833	0.161202
0.218016		0.446712			-0.610445	-0.718161			2.51064		0.176316			3.242	2.1565
		1.44388			-0.0548067	-1.28613			1.55568		4.08597			3.13356	3.21256
		-0.985619			0.486159	-0.478228					0.431018			5.11701	3.1745
0.112839		-1.57419			0.312218	0.879799			1.36172		3.59899			6.07004	2.0819
-1.3178		0.145019			-1.48758	2.68512			1.38199		1.18083			8.72162	2.96448
0.242201		0.211524			0.754585	0.745874			0.252487		-2.76695			0.0290644	3.6849
-0.647421		2.6767			0.235418	1.52364					-0.505219			9.10019	3.967
-0.993829		0.667501			-1.52387	-1.3842			0.814745		1.09401			1.42764	2.5936
0.493498		-1.0261			-0.296556	0.347434					1.00044			3.84447	2.73277
		-2.2847			-0.900999	1.68836			-1.02095		0.773195			1.44719	-0.410339
0.607492		1.98078			1.37724	2.97107			1.78403		1.21307			7.03655	2.55011
0.0616317		2.02155			6.24709	2.8133					-1.35113			-0.339648	2.61633
		0.313597			2.99446	1.44569			1.97355		3.13939			5.61654	2.39145
-0.181684		1.32799			1.01558	-0.940818			2.0918		3.66719			10.4679	1.59631
1.2616		0.945918			-1.3873	-1.66716			-0.494231		-2.35091			-0.15796	1.1354
-0.941454		-0.595163			-1.3952	1.10898					0.79323			0.715353	3.28164
-0.881834		-0.171216			-1.28862	0.0824115					-0.828466			0.649661	0.15302
0.393231		0.212925			1.2746	1.4996			2.20359		2.02641			0.649661	0.927666
1.25634		-0.367211			0.37991	-0.460172			-0.50695		-0.3307			-0.456699	-0.327021
-0.324899		-0.460289			1.35645	1.39499			-0.235871		-0.119719			-0.262071	0.477198
0.0458142		-0.900222			0.788948	-0.400267			2.15632		1.07788			0.528016	2.90637
-0.938179		1.63331			0.302956	0.642125			-0.588927		-1.48877			-0.443486	1.55222
-0.0107696		-0.937684			0.342422	-0.30102			1.04859		2.20903			4.37892	1.45665
		0.61708			0.317155	-0.637317			2.79595		-1.90508			9.01299	4.52095
0.744991		-1.39637			0.367633	2.15815			0.806891		-0.0311071			4.66897	5.49507
		0.549476			-1.33428	0.126589			-0.028322		0.54568			4.46877	2.56485
-1.35873		-0.136795			0.497094	-0.250067			-0.382815		-0.39907			0.129893	1.70135
0.309186		0.575931			-0.0829037	-1.59956			2.05141		-1.14217			4.45556	4.5881
-0.985682		-1.09816			-0.352739	0.0193535					1.92117			3.56253	2.7267
-0.73752		0.957118			-0.213452	-1.08982			1.44904		-0.913975			4.92063	4.13994
-0.556737		1.42549			-0.696554	2.36467			1.67282		0.488202			4.43035	2.91121
0.116434		1.27052			-1.24174	-1.24269					2.46887			5.73745	1.74069
0.14671		0.449321			8.39488	3.02604			2.33605		1.16617			1.49006	0.890367
-0.21837		0.494638			1.89769	1.38804					1.91783			0.759331	0.970902
-0.989029		0.124948			-0.299815	-0.494543			0.796419		1.55305			0.614868	-2.10562
1.12425		-0.896304			0.153081	1.45278			-0.151959		0.0537232			-0.410522	0.565542
0.0163594		0.912087			0.358416	2.36244			0.341004		0.337957			-0.306987	-1.29597
-0.636538		-1.99939			-0.931301	1.21705					0.79323			1.75965	-0.335636
0.168584		1.05191			1.20186	-1.14083					-1.23197			-0.635268	0.55376
2.34624		-0.0919636			0.366404	0.703424			-1.64206		0.93693			-0.298511	-0.710632
-1.06986		-0.857369			0.179345	1.48423					1.08004			3.0734	-1.20365
3.34448		-2.2023			0.414215	1.1793			-0.913758		1.74796			-0.945101	0.261269
3.43133		-0.953586			0.0182979	-0.0632382			-0.541075		-0.00408276			0.841474	0.0389094
0.186065		0.226898			-0.950626	-1.24519			1.87324		0.376829			0.303574	0.286846
1.28528		0.065457			0.682555	0.698471			-1.21129		-1.74687			-0.798311	0.954611
-0.120314		-0.014566			-1.46586	-0.582642			1.10239		2.37626			3.21963	0.0724661
-0.177095		1.06492			-0.848853	1.97374			-0.35576		1.44581			-1.33356	-0.626466
-0.327302		0.339305			-1.77232	0.227521			-0.221887		0.448017			0.00752111	-0.515614
		0.380824			-0.810584	-0.721168					0.250518			8.48014	3.27184
-0.227966		0.228292			-0.815361	1.66185
-1.19546		1.05516			-1.02826	-1.93433			4.14787	2.83143	0.373345	-1.72378			2.38999
		-0.904146			-0.797629	1.11785			0.594713	-1.44407	-1.01322	-1.23115			-0.120621
0.33778		-0.538442			-0.26337	1.67612			1.84324	0.267223	1.36125	0.721382			4.9882
0.282074		1.04756			-0.854331	-0.172796			0.694843	0.0720941	0.686033	1.14898			4.22461
0.0736578		-0.465442			0.275122	0.537347				1.69062	1.39667	0.886694			2.73507
-0.276941		-0.715315			-0.965142	-0.192764			-1.41787	0.640675	-1.01121	0.364492			1.80429
0.725931		-1.35787			-1.25025	0.219146			3.78957	-0.149414	0.126313	0.807857			4.45968
1.07126		-1.2778			0.500129	1.34207			4.57941		0.504712	-0.925193	-0.0354582		0.508119
		-0.849637			-1.08055	0.169408			2.76005	2.09756	2.80415	1.31824			4.73913
0.123459		-0.963563			0.148071	0.887721			1.27707	-0.326628	0.909827	1.18521	1.6087		5.03735
2.39647		-1.47708			-0.109789	2.09764			1.4577	1.37693	1.00596	0.506526			3.16107
-0.328378		0.427083			-0.876268	-1.4185			3.32036	1.98534	2.23859	0.821976			3.76806
0.0837031		-1.68416			-1.18798	0.343063			2.75874	4.28164	3.52755				2.15228
0.0905976		0.508753			-0.573647	2.15279			2.78424	1.13142	2.45335	1.76463			5.44117
0.16293		1.84597			0.155585	0.750911			2.94817	0.386959	0.889146	0.836992	-0.0334206		3.94119
-0.129413		-0.894346			-0.786051	0.691058			-3.30983	0.186375	0.84847	0.473184			3.77443
		2.68534			-2.03629	0.575003			0.988379	1.89595	0.0897592	0.140139			3.37421
1.75783		0.521533			2.02716	1.02311			2.79976	1.08973	1.71438	0.545957			4.07122
		-1.42612			-0.847484	0.556113			1.11526	-1.92928	-1.01322				4.14276
-1.41348		1.01146			2.76915	-1.94217			1.84025	2.4342	0.750665	1.28444			3.52353
-0.556944		-0.851568			-0.0166057	0.796641			0.954087	1.53546	-1.24384	-1.70671			6.86604
3.21385		-1.35787			0.215513	0.837916			-0.837308	-1.17372	-0.20376	0.773104			-0.461872
0.684901		-0.728318			-1.0227	-0.214388			2.20024	0.839232	1.75427	1.48302			3.26328
		-0.212362			0.343653	0.295423			-1.06333	0.161673	0.319983	0.0394546	0.461435		3.80288
-1.56872		-1.89447			-0.629225	0.194168			2.71309	1.90652	0.580452	0.704589	1.54718		3.54007
-0.386569		-0.281555			0.118595	3.29701			2.60814	-0.307113	0.940055	1.11995			2.68412
0.701829		-1.2756			0.489805	1.26495				1.1764	-0.0982815	0.558013			1.56489
		-0.602322			0.788356	0.887721			1.70219	-0.529384	1.92532	1.22692	1.55328		2.84847
		0.194671			0.292449	-1.38063			-1.17483	0.314668	0.590091	0.5958			4.85141
-1.36373		2.72947			3.79797	2.51523				1.85174	-0.087779	0.0606465			2.84738
		-0.906109			-0.609105	0.094392			2.11155	0.133976	2.4322	1.8415			2.04479
		0.431018			-0.275072	-1.07262			1.67727		1.6875				2.74725
0.670783		-0.566681			2.59677	3.48435			1.86388	1.21496	2.30079	2.06597	1.13752		3.4426
0.0019951		-1.0058			-0.0752339	0.900974			4.26371	0.60779	1.1986	1.13324			2.72714
-0.192337		-1.05679			-1.34429	0.367186			1.00309	0.788638	2.61377	1.59897			2.7446
0.252197		-0.651055			-1.22898	0.570269			1.68707	-1.33103	-0.368225	0.478776	-1.84111		5.82041
-0.236573		-1.8681			-0.645347	2.0096			-0.304043	1.20152	3.09948	1.75468			1.37435
-0.745931		0.631917			-1.38156	0.903632			0.1491	0.593581	2.21022	1.01099	1.65766		2.68204
2.50222		-2.62325			0.418496	2.32145			3.30406	-0.0736766	1.56004	0.655357			1.07772
0.789591		-2.1994			0.389109	1.53291			4.18525	1.2207	2.22018	1.95627			4.77836
-0.981288		-1.41007			1.14527	0.30618			2.63542	2.93784	1.26411	0.169057	0.703361		3.02536
0.372772		-2.14753			0.0852621	1.2397			-0.859289	0.810744	1.2515	-0.0119695			4.36228
-0.52779		-1.7016			-0.488473	1.09046			3.17201		0.584071				0.28863
-2.31357		-1.1612			-0.861867	0.632439			0.840223	0.361348	2.22089	1.51451			2.98484
-1.67145		-2.51928			0.222359	5.08656			2.43863	0.343284	1.00385	0.0370378	2.66297		5.75186
-0.470316		-0.410885			-0.9686	-0.117616			1.62366	0.0204592	1.45634	0.997361	1.82644		3.28421
0.0993365		-0.618487			0.965028	-0.189144			-0.737863	-0.766374	-0.476703	-1.39259			-0.433746
0.508432		-0.591589			-0.167619	0.094392			-1.06365	-0.271673	1.67482	1.014	1.41297		1.92735
-0.204443		1.29181			-0.30177	-0.0385204			1.07415	1.22833	2.08518	1.29344			2.89796
0.344883		0.126386			-0.616478	-0.311449				0.886811	-0.71678	-0.214409			1.3639
0.50198		2.18905			1.03932	0.0349875			-0.139248	2.83143	1.94479	1.39317			2.1081
1.6413		1.1756			0.484336	0.438547			2.52702	0.860956	-1.17496	-1.69825	-0.596433		1.53909
-0.672042		-0.0100691			0.26087	-0.53653				3.94447	2.67201	1.17561			2.58437
-0.985903		0.958236			0.0934472	-2.42831			0.443204	1.27747	-0.855687				1.33558
									0.534217	0.120028	1.17678	0.541289			3.97401
0.186701	-0.121919	1.42711	0.630457			3.47111			-1.18964	-0.252524	-1.41155		-1.83157		1.53606
-0.568864	0.755158	-0.131523	-0.90884			-0.307732			1.09664	1.73415	0.930371	0.824852	2.47627		4.77273
-1.00593	-0.112812	-0.680285	-0.72093			3.4497			3.32366	2.63905	1.73439	0.653252			5.19849
-1.51286	-0.9956	-0.493735				-0.451081			-0.175352	-0.557526	1.7863	1.30983			2.65555
0.0909228		-0.656791				2.54654			1.7306	0.469902	2.08666	2.19358	1.16225		3.21574
-0.557505	-1.77984	-1.12219	-0.570089			-0.179427			1.79716	1.48532	2.08146	0.728617			1.88627
-0.396516	-0.412749	0.555006	0.501616			1.72255			2.59064		-0.220913				5.45932
0.549064	1.60823	0.169339	-0.483636	-1.39106		0.102033			2.68937	0.251233	1.16082	0.983604	1.53677		3.41048
0.172803	0.933621	-1.10342	-1.04625			2.09658			1.71894	0.996255	3.59931	2.08928	1.73685		4.46397
-1.42645	-1.8954	-1.56223		-1.75668		1.15833			-0.125019	0.612511	1.39296	0.710419			3.73009
-1.45368	-1.79064	-0.404516	-0.204724			-0.359118				1.68818	0.962534	0.0885174			1.4447
-0.593293	0.232466	0.466135	-0.482047	-0.987079		0.424217			3.06539	-0.06472	0.636657	0.589065			3.82724
-0.0102353	1.53717	-0.466529	-0.133284			-0.0632372			0.266741	1.64312	-0.876879	-0.707709	-0.287448		0.833873
-0.692501	1.03319	0.386222	0.561395			0.0593671			0.816903	0.120028	2.77936	1.89593	0.0627581		3.91678
1.50131	2.25946	-0.236589	0.424856			1.50747			0.575585	1.12353	1.41515	0.511873	2.41881		5.24423
-0.861294	-1.2267	-0.813735	0.365057	-0.315979		-0.0535828				0.975527	2.81296	1.83147	1.78332		3.86482
0.248057	-0.412749	-1.53819		-1.57864		1.48469			0.385478	1.64477	1.27955	0.392974			2.89519
-0.371688	-0.683969	0.0599164	0.379151			2.22533			0.178264	1.16863	4.29512	2.09295			3.53742
0.0194923	-0.11888	-0.0387421	0.252552	-0.817124		4.74936			1.08711	0.908182	0.776823	0.437208	-0.605075		6.04506
2.50402	1.77703	-0.260254	0.516314	0.419386		-0.0390518			0.519799	-1.34492	-1.04368	-1.83752			0.985928
-1.01373	-0.934554	-0.738886	-0.919132			0.599849			-0.499063		-2.14745				2.99223
1.15313	0.555346	0.963601	0.191791	0.69465		-0.271543				1.3533	0.630726	-2.42892			2.95152
-0.930087		-2.11266				3.01161			-2.51913	-1.71054	0.808373	1.11717			0.31802
0.376368	2.48772	1.12459	1.30593	1.60229		1.35635			2.67594	2.51105	1.34715	0.364006			3.5005
1.66357	-0.192709	0.377214	0.13833			0.212293				-0.236663	0.890238	0.60505			3.39135
-0.819335	-0.422853	-0.505713	-0.581703	0.202837		1.53493			1.0549	1.79746	-0.680285				4.82182
-0.393236	-2.27269	-0.79862	0.0449616			3.51496			-1.2097	0.799712	-0.360036	0.60494			1.27574
-1.28676	-0.236663	0.32523	0.636441	1.39361		0.165722			1.67663	1.35877	1.81477	1.51032			2.81964
1.77856	1.43962	1.82124	1.18793	1.63816		2.3423			1.66844	1.6686	3.49668	2.166			1.76379
-0.30408	1.27184	0.0584881	-0.89067	-0.440032		1.22693			4.13848	0.721287	0.165201	-0.116378			-0.422869
0.450579	-0.0409706	0.297585	0.457408	-0.502096		4.3531			-0.520072	0.150626	0.106684	-0.366807			4.51332
0.953119	0.0291293	0.914164	0.869623	-0.731525		2.51806			2.66621	0.445018	0.226694	1.09022	-1.16732		-0.446755
0.250176	-1.1217	-0.321028	0.460936	0.204969		-0.165402			1.35732	-0.265276	1.62184	1.28168			3.10839
0.172836	0.0030406	1.58979	0.534637	0.614862		1.74772			4.21388	1.93353	1.67482	0.803121			4.00183
0.273411	1.96473	1.96182	1.07445			1.95189			0.376962	1.51309	-0.977073	-1.18671			0.667271
-1.21035	-0.95476	-0.873015	-4.28974			0.150332			1.44928	0.670879	2.28553	1.21406			2.46912
-0.982517	-0.362751	-0.373149	-0.409649	-0.00585382		0.11468			2.32083	1.67106	1.80748	1.04229			4.2383
1.0416	1.04134	-0.637051	-0.999364	-0.139864		0.562298			0.770082	-0.0916734	1.51755	0.812667			3.95607
-1.1033	-0.691364	-0.615658	0.132789			0.772385			-1.87718	-0.926511	-0.749999	-0.122609			-0.106361
-0.515403	1.27184	1.46179	0.779354	-0.0874607		5.23461			1.62375	0.213576	1.45815	0.619542			3.1796
0.272339	-0.214603	-2.11266	-1.77944			1.30394			-2.42797	2.04056	-0.4012	0.318534			1.80551
-1.08758	0.16718	0.672006	1.30393			1.98302			2.02644	0.815145	0.893511	0.30287			3.96503
-0.192959	-0.578813	0.399045	0.242871			-0.379025			0.745694	0.232466	1.4013	1.3074			3.33518
-0.0728234	0.703058	1.63646	1.60984	2.04576		-1.12636			1.76299	0.301567	-0.576819	0.130462	-0.678153		-0.34801
0.918082	0.574527	0.502238	0.182998	-0.838196		3.78934			0.518755	0.340694	0.959333	0.913454			4.16957
-1.28431	-0.698778	0.350031	0.255198	0.686477		2.8605			1.11029	0.923049	2.03507	1.184			2.98428
-1.31076	0.309435	-1.1201	-1.02629			0.278003			2.30865	1.14911	-1.60107		-3.21381		2.00234
-0.609053	-0.149414	-0.0343225	-0.315835	1.98012		-1.04863			0.320952	-0.27648	1.1518	1.26215			3.51759
-0.924269	0.369055	-0.298499	0.370426	-1.35611		0.493997				0.18364	0.388791	0.161829			3.30898
	0.240524	0.520748	0.517272	0.377511		3.14263			4.21898	0.314668	1.22614	0.557919			3.0099
-0.144777	-0.406033	-0.333976	0.215124			2.02567			1.2109	0.912438	1.93857	1.40952	0.75564		2.7846
1.80253		-1.17283				2.92632			3.38818	-0.0350636	-1.07237	-1.98234	-1.6812		4.07738
-1.45011	-2.27269	-1.19632	-0.643431			2.08952			1.80548	-0.870827	1.83173	1.34743			2.86763
-1.19854	0.232466	-0.0328507	0.345684	-0.596508		3.38563			3.55882	1.45904	0.748379	-0.184231			6.84249
-0.359978	-0.504984	-0.368225		0.00612491		0.5451			3.43969	1.64477	1.02064	0.490381	1.71429		2.68516
0.51256	-2.3769	0.542814	0.826966			3.2303			3.91069	1.66779	-0.0698573	-0.675029	0.0987731		4.87835
-1.63995	-1.43927	-0.463145	-0.0376555			0.527984			3.34749	1.49924	2.94833	1.85796			2.58386
-0.988497	0.103201	0.672006	0.910289			0.931329			-0.450077	-0.463627	0.257658	0.764772			0.054381
1.27622	1.38055	1.61839	1.353	0.710916		-3.00417				1.13733	1.66038	1.28792	2.10265		3.59083
-1.0176	-0.268473	0.0925865	0.414122	1.02575		0.502464			1.68074	5.07357	-0.312963	0.449355			0.181178
-1.31404	-0.352854	0.681364	0.462816			-0.0680547			1.59951	0.0834444	1.15982	0.255198	1.12976		1.05455
0.27333	-0.24617	-0.466529	-0.135941			-0.55755			2.31759	-0.843382	1.0049	1.08507			5.19955
-2.15432	-1.18688	-0.0668805	0.0882712	-0.67016		-0.416327			-0.127659	-0.287728	2.0426	1.26208			3.7413
-2.15644		-0.848017				1.3657			-0.057195	1.85327	2.70679	0.977962			2.45247
-0.967266	1.35968	-0.888499	-0.681181	-3.55233		2.81748			3.86298	1.29242	-0.000647237	-0.426426			4.64292
-1.79874	-0.0528209	1.67905	0.810029	0.688586		3.83372			-0.143373	0.194562	1.84939	1.40657			4.03598
-0.264389	0.939946	0.673177	0.80915			3.8402			1.57519	1.13733	0.126313	-1.16225			2.88139
-1.3814	0.288406	0.82068	0.44873	0.746412		2.50861			1.7097	1.13733	1.79283	1.41503			2.8869
0.184755	-0.11888	-1.2613		-0.408314		1.32524			0.696947	1.5763	3.88367	2.15609	2.54301		3.83012
1.82071	-0.781613	-0.720454	-0.853495			4.54924			3.37257	0.243205	0.517054	-0.325835			5.99581
-0.0314409	-0.593092	0.0897592	0.138475	0.222847		2.76055			1.81297	2.00726	-0.642422	-0.512089			5.18268
-0.336785		0.969991				2.38759			2.68581	5.15216	2.1103	1.09514			2.75469
-0.169627	0.586451	-1.17709	1.34833			0.396683			0.711856	-0.926511	1.50594	0.854393	0.199881		3.87574
-0.111157	0.567349	-0.576819	-0.369897			0.471519			-0.11938	0.958837	1.34527	0.893872	1.20046		3.27127
1.26919	0.277834	-0.104299	0.619263	-0.792208		0.646616			2.89729	3.01284	3.12397	1.27614			4.12787
-1.694	0.147858	0.23615	0.527241	-0.290721		0.137558			2.06932	2.27011	1.29587	0.380081			2.31681
-0.389892	-0.851197	-1.04164	-0.668738			0.254208				1.42184	1.12561	-1.05209			4.7206
0.506552		0.47239				0.0394644			-0.368922	0.407286	1.86138	1.41656	0.949124		2.10411
-0.991156	2.83308	2.35158	0.966929			2.61543			3.74971	-0.739899	0.0556295	0.0636571			2.40249
0.00571352	0.60779	1.76004	1.69512			-0.361335			0.214685	0.194562	-0.366586	0.352369	-0.892896		2.63441
-0.480936	-0.983288	-0.929518	-0.693374			0.00490029			1.02191	5.26805	2.3577	0.331647	1.77521		2.06358
0.396737	0.739401	-0.157457	-0.447858			3.38118			3.16938	-0.621863	-0.0313797	-0.879406			3.3471
-0.134811	0.424955	-2.04424				4.79908			0.290221	-1.02454	1.2369	1.4442	1.70945		1.47874
-1.30248	1.12945	0.461122	0.196128	-0.14952		0.843188			-0.295656	0.912438	2.36787	1.62078			2.53502
0.723746	1.98974	1.42619	0.14931			1.56337			3.36975	1.76914	2.05611	0.840597	4.2648		1.0977
0.00609694	0.202726	0.846256	0.761894	1.01629		2.66955			2.05697	1.83942	-0.70213		-0.92764		3.6478
-0.782305	0.746165	2.40823	1.75154	1.33351		3.37865			1.10027	1.54572	3.09306	1.536			3.56469
2.00648	0.730358	1.61925	1.08148	0.106435		-2.67613			2.59522		1.43993				3.46915
0.222137	0.240524	-0.136084	-0.0587818	-1.03818		-0.21656			1.36923	-0.158637	1.28051	0.504065	0.050779		4.65832
-0.58556	0.511719	0.021119	0.378498	-0.692703		0.30998			3.01282	4.03179	-1.25256	-1.8593			3.1784
-1.78275	-0.886627	-0.550615	-0.22955	0.24445		-0.442424			0.774836	-0.480787	0.459868	0.219656			1.19246
	0.555346	2.86702	1.59867			2.24648				1.88534	-1.00515	-1.28215			3.96727
1.83273		-0.865302				2.68882			0.158657		2.93765				1.93199
-0.145752		1.20057				4.21979			-1.05549	1.56445	0.550135	0.979948			3.54007
0.55674		-0.220913				3.72799			-0.711861	0.964063	-0.991082	-2.73591			1.08104
0.139219		-0.965115				0.699974			0.974082	-1.35422	0.26969	0.466576			3.35653
-0.189267		-0.785454				2.40924			2.96438	3.04149	3.76486	1.57646	1.22673		0.836975
0.820557		1.02483				1.5056			2.71379	1.57968	2.57982	1.47114			2.34988
0.81963		0.065623				2.51706			1.3266	0.301567	0.869424	0.32647			3.60296
0.708627		0.815092				-0.383434			1.52809	1.38777	2.90083	1.30253			1.04796
1.30585		-2.16499				1.6024			0.840728	1.67269	1.24664	1.13243	1.08057		3.62327
-0.372648		-0.253926				-0.53651			1.67342	0.407286	0.870523	0.649543	1.7412		3.37295
1.06237		2.2038				0.499639			1.69504	0.96928	1.03631	0.734025			1.88627
1.285		-1.54299				1.86757			0.813271	1.41917	2.27578	1.40662			2.44515
-0.88149		0.396485				2.11209			2.04943	2.63671	1.17678	0.88144	0.853936		3.03743
0.643375		1.06945				1.74051			-1.22449	0.50683	1.4636	0.599857			3.16226
1.67808		-0.371507				0.0469149			3.8312	0.474853	1.6493	0.478001			4.49766
0.816301		-0.606788				1.63216				0.826119	2.62065	1.20613			2.92353
0.383184		1.05603				2.77175				1.75805	1.14075	0.590851			4.85141
1.12503		1.11649				0.270054			0.890839	-0.463627	1.51933	1.1974			3.60972
0.122881		-0.894326				-0.532287			4.21655	1.03727	-0.597944	0.0918746			0.550823
0.872403		-1.48127				0.0894313				1.60489	3.26088	1.77726			1.04138
-0.648383		-0.351869				3.84526			0.888985	0.125615	0.163821	-0.407726			2.69404
1.81786		-0.128487				-0.44459			0.553188	1.23595	1.75757	0.97497			4.40261
0.373069		-0.855687				0.235809			-0.099426	2.56797	2.32766	0.698517			3.30401
-1.22285		0.635472				2.42327			-0.156861	0.799712	1.42159	1.11311	1.47278		1.6653
-1.00781		-0.548876				1.60394			-0.177564	-1.47789	-0.937393	-0.232916	-1.90583		0.353068
0.577971		1.96799				0.127372			2.89665	1.49403	0.187206	0.590908			2.58792
-0.790798		-1.14952				-0.221175			2.30009	0.376742	0.676689	-0.102355			3.72449
0.422181		-0.79109				0.673195				0.92093	2.22302	1.61381			3.09549
-0.18792		1.7294				2.52603			0.380844	0.878219	1.34621	0.939875			1.34631
-0.423261		1.21437				2.03131				-0.307113	-1.4672	-3.31631	-1.47007		3.12724
-1.45157		-0.371507				0.806072			2.74472		0.12771				5.68703
1.35366		-0.471612				3.94045			0.263537	0.128405	0.32654	0.46793	-0.748409		3.26942
0.722972		-0.177437				2.2929			2.33249	0.011763	0.95078	1.03615			2.32528
-0.351079		-0.0372682				-0.425047			2.4557	1.53546	0.36171	-0.297615	-1.45739		3.83588
0.319618		0.19405				-1.4032			0.894082	1.0393	1.746	1.44501			3.12547
-0.653857		-1.08682				0.129916			0.90924	1.79276	2.69585	1.22924	1.90361		5.45477
-1.34291		0.534251				1.39825			0.462705	-0.0916734	-0.131523	0.0659322			-0.356899
-0.972943		-0.997105				7.00196			1.16643	1.93503	2.026	1.48262	2.85463		2.81748
-0.372686		-1.9199				1.33023			-0.682833	0.131192	2.19021	1.66141			2.59859
0.0835604		0.680196				3.92934				0.971364	2.11838	1.19618			1.52739
0.0852201		0.0925865				2.12588			3.36746	1.61824	1.12358	1.09047	0.695985		3.17421
0.0512541		-0.610333				1.34022			-0.349576	1.17446	1.92766	0.899636	1.39751		1.85226
-0.425474		-0.133043				0.304631			1.17848	-0.706211	0.615252	0.673569			1.67157
0.473644		0.690694				1.48097			-0.099292	-0.24617	-0.781703	-0.882189	-1.56325		2.77122
-1.68079		-2.05554				1.83127			0.974478	0.560153	1.07048	0.698804			4.01469
1.30005		2.76748				0.614398			1.07374	1.33131	0.763203	0.563513			3.77585
0.363174		0.542814				0.989166			1.16329	1.77861	2.54485	1.76832			3.1784
-0.52552		-0.397886				1.80347			2.55086	1.67596	-0.337222	-0.007234	-0.254388		2.43152
0.181552		-0.753712				1.39136			1.97029	6.17158	0.468639	-0.119918			0.140109
-0.747105		-1.08475				2.33567			2.571	1.90351	1.58805	0.411464			3.70916
-1.10972		-0.0240347				-0.540728			2.16735	1.95881	1.83012	0.892768			3.83156
1.15083		-0.224042				-0.00736316			2.88906	1.92606	-0.993088	0.532073			0.374809
0.492273		1.1508				3.89034			1.16636	-0.600258	-0.517738	-0.37611			4.37399
-0.107778		2.25338				4.36646			1.27261	2.05348	3.42872	1.55943	2.38874		2.81585
-0.450184		-0.308134				1.48134			-0.951353	1.42006	-2.30287				2.74832
-1.36349		-0.169737				1.94256			-0.815326	1.60489	1.03943	0.79886			-0.156021
0.872585		-0.550615				1.11444			5.71612	4.85366	0.0599164	-1.15019			3.2103
1.83008		1.35843				3.742			2.6735	1.26055	1.89154	1.44213	1.03716		3.16763
-1.01198		0.828486				-0.264716			3.22935	0.111627	1.61148	1.60399	0.559129		3.66974
0.12196		-0.510861				0.5451				1.78962	1.91436	0.887145			4.41361
-0.768912		-1.61822				1.45318			1.83935	0.595954	2.5056	1.0419	2.30776		2.22992
-0.369858		0.279016				-0.0896528			2.94962	0.557751	1.14979	0.309032			4.17432
-0.640066		-1.29652				0.196701			-0.706392	0.933621	2.02449	0.846382	0.70855		4.1934
1.71725		0.268355				0.556556				2.61791	0.433405	-0.702462			3.02823
0.181009		1.52111				-0.464027			4.23795	0.543293	0.344827	0.659545	-0.430605		3.34961
1.73771		-1.41385				5.40068			0.991694	0.703058	2.81706	1.59525	1.28386		2.78139
-0.764643		0.868325				1.87462			1.96094	3.47117	2.2688	0.413158			2.37848
-0.907875		-0.0862816				0.0394644			2.95918	1.3184	1.50236	1.16533			3.36284
-1.36206		0.547696				2.66488			1.24499	0.826119	2.16428	1.8451	1.59326		2.94422
0.67558		-0.751855				2.2428			0.229504	5.41465	3.15877	1.76158			2.13213
-0.0171923		-0.836547				3.79646				-1.23562	-0.019636	0.420763			1.64149
2.12006		-0.175895				1.70904			2.20914	0.948357	2.37396	1.35446			2.44125
-0.346099		-0.087779				3.52485			0.0835447	0.663937	-0.993088	-0.749412	-0.2487		3.71473
0.447839		1.46451				1.31458			2.37374	1.17446	1.92219	1.38993			4.25772
0.322299		-0.571561				0.117215			3.01381	1.15498	1.36687	0.793325	1.71244		2.8392
-0.160552		-2.02457				1.25474			0.815664	0.0664022	2.00019	1.55195			1.99976
-1.97903		-2.14453				1.40371			2.78701	0.643009	1.6416	0.720496	1.18592		3.30153
0.10283		-1.375				0.570929			1.56581	0.161673	0.646123	1.08802			1.65318
-1.08703		-0.644215				-0.359118				2.24877	0.525665	0.445129	-0.323812		3.81862
0.862897		-1.51197				0.415935			5.15869	1.98534	0.629539	1.13365			-0.0487457
-1.08627		-1.78218				1.24081			-1.73023	0.712187	2.8194	0.828357	2.56699		2.47944
-0.397566		-0.819422				-0.34801			1.31727	0.043522	1.38553	1.3953	0.117692		2.86379
1.1748		0.563511				3.06344			-1.07421	-0.713663	1.21338	0.928088			3.43744
-0.205838		-1.14741				-0.202681			-0.217323	0.191835	-0.531538	-0.142587	-0.0383356		-0.0463247
-0.427607		0.750665				0.112147			2.19052	1.11561	2.53268	1.60734	1.82001		3.58882
0.626786		-0.0773121				2.24694			2.52807	0.293678	1.58456	0.765886			2.60318
-0.865949		-1.06209				0.646616			0.309949	-0.198948	0.97743	1.27578			1.85846
-0.166497		-0.720454				-0.160715			0.986862	-0.511934	-0.967105	-0.145873	0.12592		3.48544
-0.676957		1.19167				2.10588			0.79393	0.499482	2.29872	1.40888	0.453988		1.33379
-1.40113		-0.900163				-0.53651			2.72781	0.691607	1.65527	0.851337	2.47755		5.05355
1.04464		1.29012				1.90424			1.03954	3.27136	3.71796	1.24413			1.8502
-1.44298		1.26507				0.18376			1.30942	0.579302	0.649665	0.415178			2.69091
-0.111665		-0.335599				0.799923			1.66219	2.65888	3.40557	1.55692			3.16405
-0.0580944		-0.585604				-0.491915			2.21407	0.916687	-0.227174	0.521251			5.71869
-0.0910336		-0.849933				-0.13246			1.14798	-0.164802	0.50842	1.16577			3.38753
-1.78914		0.99331				-0.0944346				2.59067	1.87888	1.22031			3.05939
0.239626		0.120717				-0.339099			0.666594	-0.070688	0.424533	0.693061	1.38558		5.39509
0.571099		0.0484715				1.83332			2.44946	0.555346	1.95409	1.09014			5.18163
-0.0895537		0.331776				-0.398822			2.0174	-0.214603	1.47175	0.863519	1.49339		3.32643
0.342632		-1.10758				0.950504			1.06578	1.46256	1.41975	0.863479			2.29524
-0.970813		-1.77441				0.163152			1.84407	2.19469	-0.75929	-3.23751	-1.82825		0.944101
0.929096		-1.05594				0.852528			-0.52557	0.335508	0.803886	1.53709			1.67275
0.0461691		-0.973082				4.03521				0.638338	2.3861	1.61205			2.85229
2.37907		1.26604				1.47242			2.9058		-1.27886				1.19933
0.588885		-0.111837				0.275351				1.05958	1.7773	1.4503			3.7427
1.29441		0.0812621				0.861893			0.182268	0.536037	2.98626	2.06143			2.3234
0.356026		-0.575065				0.477125				1.20729	0.598501	0.909166	-1.41377		-0.532287
0.591689		1.48439				0.843188			2.98823	1.45199	2.50754	1.38214			3.49591
0.0928946		2.5981				2.86489				1.59315	1.86696	1.0023			3.52617
0.185276		0.54037				1.30394			3.51749	3.38477	1.5371	0.870333			4.32405
0.342872		-1.94164				4.6665			7.24774	4.24091	1.01226	0.56773			-0.209627
0.205397		-0.355133				0.576694			0.712369	3.20382	2.12425	0.777155			1.74491
0.467802		2.16139				0.855647			5.58164	2.76387	0.82068	0.283648	1.11542		1.87379
1.37297		1.60109				1.50111			0.0489301	0.343284	0.440989	0.302139	-1.13498		4.6665
-1.13247		1.09306				0.374809			0.458574	2.82266	3.07964	1.85652			4.65469
0.555226		-0.855687				-0.523825			0.422296	-0.823937	0.0182257				0.369361
0.173168		-1.49068				2.07279			0.272203	1.27372	0.31078	-0.0228715	0.416412		4.67288
-0.569365		1.90887				1.60934			1.62412	1.43252	1.651	1.02417	1.09675		3.64506
-0.329876		0.754089				1.53267			0.288551	0.0463919	1.63903	1.21591			3.38309
-0.172631		-0.0624205				0.248941			-0.514069		-0.687549				-0.127729
0.555867		-0.242882				3.33581			-1.13544		0.446034				1.58666
4.17215		2.35974				2.67527			1.41939		-1.95257				1.05455
-0.406096		1.63217				1.03153			0.525877		-0.82322				0.426982
-2.29592		-2.08683				3.20124			4.54961		-1.66276				1.9989
-0.0684262		-0.682099				1.35096			1.07316		-0.0240347				2.46961
-0.401996		-2.29369				2.43687			0.861091		1.99179				2.54855
-0.34672		-0.676659				3.39644			-0.0113731		0.021119				0.732979
0.0104916		0.191314				3.14085			0.31797		2.18375				2.93022
0.878815		-1.68026				1.48767			2.09319		2.12425				-0.239573
-0.10939		1.76334				1.59011			-1.03576		-0.913828				0.886986
2.11219		-2.70182				4.44084			-0.990689		0.938981				3.36158
-2.02476		0.176223				-0.0220238			2.43215		1.29491				2.48092
1.02603		1.8757				1.12116			-0.106454		-1.46252				0.165722
0.230628		2.68181				0.931329			2.83077		-0.665806				0.0270815
0.850887		-1.26349				1.3524			-0.0871854		0.505949				1.0054
1.63547		-0.152865				-0.172422			-0.237712		-0.402858				-0.438088
1.13437		2.86702				0.806072			0.314351		-0.432854				1.86591
-1.23325		0.281676				-1.59951			0.947713		2.07179				3.66287
-0.0114125		-0.664001				-0.204998			4.40382		-0.772344				1.20965
1.0322		-0.642422				1.97062			-0.595584		1.57495				4.2748
0.728174		3.84989				-0.496187			1.10031		2.17295				-0.431574
1.5905		-1.39551				0.989166			1.23936		1.85099				2.73136
									0.560734		2.06807				4.94956
-0.864771	-1.05649	-0.706908	-0.50311	0.321365		-0.707543			1.45054		0.794891				3.57138
-0.00867725	-0.5894	0.0509659	-0.198651			-0.533919			0.904589		0.47114				1.26873
-1.40971	-1.65717	0.0290175	0.205126		0.305824	0.160088			0.286823		-1.09926				-0.177094
-1.02868	-1.12627	-0.542657	-0.0212363	-0.662965	0.13626	0.116224			1.14808		-0.330734				2.92185
-0.356054	-0.87946	1.1054	1.3408			-0.822252			3.46469		0.882586				3.96353
-0.27088	-1.50718	-0.872249	0.187389	-0.950967		0.733094			2.30367		1.08487				2.95827
0.109458	-0.437749	-1.81328	-1.2081	-1.63295	-0.332086	1.05861			0.909063		-0.629904				0.307304
-1.64724	-1.4621	-0.831929	-0.749796			0.936122			2.10626		0.24961				2.43881
-0.869306	-0.422443	0.356058	0.498025			-0.80772			1.05874		-0.416154				0.890135
0.735653	-0.0242626	0.444977	0.682535	0.272175		2.56576			-1.53621		-1.85027				1.39571
-2.83113	0.565036	-0.998604	-1.75492			2.06277			-0.207731		-1.47188				0.99565
-3.02507	-0.33534	1.21494	1.20658			-0.186225			2.25848		1.17678				1.98002
1.62978	-0.964274	-0.00231812	-0.106074			-0.193085			1.0512		1.55035				2.40587
0.884539	-1.23861	0.0124637	0.40505			0.315308			0.970865		1.46813				1.45872
0.852689	-1.05339	-0.452815	-0.722439			1.63496			3.63607		-0.911872				0.861893
-0.272207	0.0468171	0.325899	0.0608211			-0.199928			2.17873		1.73023				1.76339
-2.01329	-1.15899	0.3843	0.666616			0.160088			0.455659		2.06209				2.13749
-0.241557	-1.06777	-1.76344	-0.912958	-2.1702		0.903434			0.648493		0.34743				2.61901
0.274141	-0.854275	-0.780444	-1.15382			0.410031			0.729039		0.16796				-0.172422
0.0347856	-0.0963225	-1.04345	-1.31103	-0.974087	0.483611	0.078101			-0.23434		-1.04368				0.51095
-0.273021	-0.509971	1.62579	1.92233			-1.11561			3.71407		0.476137				5.20167
-1.98576	0.0371054	0.257915	0.440426			-0.254062			-1.42266		-0.96114				-0.214251
-0.0945164	-0.956859	-0.293972	-0.185923	0.0859433		-0.842107			5.17033		-1.50249				5.42537
-0.533921	-0.768577	-0.465506	-1.01631	-0.684333	1.1196	-0.123688			0.982726		1.29395				0.909089
-0.907428	-1.13994	-0.267865	0.464301			0.975171			1.56711		0.298907				3.58546
-0.583152	0.0967498	1.29582	1.86036			-1.16396			2.14141		-0.252346				-0.448919
-2.02859	-0.819649	-0.573135	-0.773522			-0.11665			-1.04329		0.95185				0.985928
-1.36852	-0.123644	1.13212	1.40106			-1.16396			0.263269		2.57919				0.840081
-1.21082	0.485853	1.34619	1.31728	1.23871		-0.607453			1.0014		2.98404				2.87588
-0.896165	-0.587844	0.310719	0.705377	0.496281		-1.24112			-0.429215		0.298907				1.94807
-0.873517	-0.752382	1.49423	1.37803			-1.16396			3.14023		0.581659				3.96428
-1.13127	0.21017	1.96252	1.91849			-0.505568			0.0166872		-0.678471				2.15723
-0.274875	-0.634386	0.888127	0.854878	1.12277		-1.31011			-0.481666		-1.03756				-0.264716
-0.284708	-0.859925	0.354389	1.02695	0.962252	0.00117305	-1.03808			2.56986		1.65356				2.39095
-0.534713	0.461322	-0.900998	-1.0466	-0.859916	0.13879	0.770288			0.813448		-1.24601				1.38773
-1.09921	-0.258051	1.15995	1.07612			0.0157279			-0.789762		-1.52625				0.238432
-1.43613	-0.344196	-0.702364	-0.879985	-0.771073	-0.878127	1.83514			1.34047		3.38176				3.20607
-1.04705	-0.976191	0.633159	0.277374			0.335765			-0.648461		-1.95805				1.97617
0.244501	-0.143738	-0.171207	-0.448279	-0.00194072		-0.324601			0.587041		0.499761				2.79051
0.321945	-0.980303	-0.283907	-0.727699			1.135			-0.256804		1.09306				1.66334
-0.159038	0.771566	-0.5103	-0.467461	0.154764		-0.640582			0.116827		1.00911				1.28982
-0.365577	-0.598446	0.556918	0.678122	0.751181	0.226772	-0.0548745			-0.732436		1.56443				-0.551251
-0.927011	0.202679	0.0527886	0.0425416			-0.293965			1.17099		0.117916				1.03153
3.22669	-0.4363	-1.03343	-1.13723			1.13054			-1.08469		-0.206872				0.31802
-0.206738	-0.578533	1.19802	1.35015			-1.16396			-2.09402		-1.555				1.77872
-0.578443	-1.11388	-1.95748	-1.89186			2.00161			0.477401		0.20497				2.61288
-0.463168	-0.877321	-0.82016	-1.14551			1.70067			3.24475		3.08984				2.67371
0.270129	-1.20009	-1.6419	-1.34815			2.50278			-0.274103		-1.54538				1.77629
-0.741931	0.937146	1.91624	1.87792			0.729884			0.752467		2.07179				1.73172
0.304243	-1.42949	-1.57099	-1.87545			1.72787			-0.752727		-0.285698				4.47603
-1.32338	-0.754399	0.813021	0.451911			1.08262			-0.0787643		-0.220913				4.95844
-1.67258	-0.0126054	0.144487	0.188784	0.171769		-0.174752			1.15467		-0.813735				3.45553
-1.75892	1.04798	2.97721	2.4031	2.94997	0.826827	1.83707			2.0378		1.28436				5.67493
-0.327875	-0.130655	0.572615	0.618324			1.52183			1.46476		1.44449				1.88919
-0.518707	-0.24266	-0.300025	-0.687305	0.353795	-1.07512	-1.073			-0.131723		0.0741632				2.79105
0.308078	-0.738312	-0.161496	-0.181164			0.258077			2.90395		0.351331				0.283313
0.416173	-0.795845	-0.476119	-0.923691			1.13091			0.953129		1.3911				1.29334
0.919695	-1.05571	0.392562	0.950243	0.722097	0.2887	-0.82044			4.07		2.11324				4.72708
-0.597698	0.50081	0.0673355	-0.143376			0.215269			1.36725		2.32423				4.34727
-0.553262	0.515663	2.45964	1.93952	1.96138		0.904461			1.51712		3.29468				1.56756
0.429717	-0.72334	-0.1751	-0.375339			1.04777			-1.29739		0.719671				1.10774
-0.527594	-0.682947	-0.334528	-0.138296	-0.0376931	-2.38154	-0.0379999			3.78984		2.45598				3.89254
-0.569916	-0.869137	-0.3942	-0.8424			0.260776			-0.177223		2.35226				3.00761
0.0125015	-0.252465	-1.58271	-1.85418			0.629417			1.4196		2.90083				3.182
-0.504172	-0.499204	0.821771	0.583243			-0.497413			-1.38297		1.28724				2.95265
0.0122625	0.181132	0.183299	0.237878	0.822897	1.40496	0.31063			0.887021		2.94047				1.78438
-0.210504	-0.510571	0.698698	1.1471			0.424042			1.63028		2.84504				1.50485
0.326272	0.0417356	0.895263	0.608689			-0.750664			1.34745		0.894602				4.29278
-1.39261	0.618581	1.12012	1.01387	1.54275		-0.109593			1.71738		-0.437882				4.82277
-0.0270642	-0.211689	0.716767	0.713824	0.272175	-0.859527	-0.698078			1.09143		-0.376436				0.207088
-0.418597	-0.477536	0.594472	0.284129			1.27408			-1.35515		-0.787331				0.0419462
-0.590248	0.322098	0.103436	0.199226	-0.337009	1.08627	-0.333291			-0.323194		-0.785454				1.95996
1.58221	-1.01083	0.698698	0.375453			2.66468			2.18054		-1.25037				0.140109
-0.122787	0.228886	1.62002	0.759129			-0.174752			2.606		2.84214				2.57222
-0.210417	-0.398409	-0.348837	0.309992	0.239011		-0.679048			2.79398		3.02045				2.34088
0.0816505	-0.455795	1.12546	0.829839			0.750496			3.63087		-0.117881				6.02368
-1.10219	-0.853923	-0.429668	-0.225884	0.205544	1.40352	-0.780262			3.85782		-0.56981				0.982693
1.1608	-0.269265	-0.536161	-1.32159			0.337708			-0.271316		2.79886				1.63721
0.129794	-0.769593	-0.564399	-0.686833			0.671795			1.05036		1.48529				1.31813
-0.469428	-0.651625	-0.283907	-0.546835			2.39109			1.60062		0.346129				1.78398
-1.04862	0.100352	0.163947	-0.329103	-0.259857		-0.28294			5.13199		1.15481				3.20909
-0.189067	-0.586911	-0.121004	0.0469392	-0.240821	0.974394	0.157488			0.164048		0.48735				0.754143
-0.878211	1.21277	-0.670722	-0.50311			0.569482			-0.923702		0.837384				1.95954
-0.482383	-0.251138	0.913747	0.264155			1.89607			-0.801603		-0.228741				3.65395
0.44071	-0.614135	1.00608	0.573185			1.66694			1.03168		2.37261				3.22848
-0.0540328	-0.891628	-1.34467	-0.849878	-1.31409	1.1526	0.814942			3.61408		2.00247				3.65875
-0.169411	-0.0874566	-0.575322	-0.337455			0.826886			3.35439		1.04463				1.05455
0.425962	0.472679	-0.423382	-0.0479786	-0.0557009		-0.642519			1.38212		-0.266596				0.178597
0.0279914	-0.553289	-1.60331	-1.62026			1.81115			1.38418		-1.60841				1.20277
-0.45567	0.686232	2.94362	2.38029	2.69486	1.20707	0.866071			1.34661		1.46088				2.21526
2.34517	-0.973578	1.1941	1.20167			-0.615285			2.65499		1.08487				2.8847
1.27097	0.938662	1.4714	1.8584	1.81265		0.999156			-0.033764		0.383651				2.47797
-0.421215	0.226767	0.0290175	-0.237981	1.02999		0.0932862			-2.05522		-0.709447				1.0744
1.26764	-0.122395	0.0818211	-0.188305			-0.813179			0.882655		2.82467				2.27612
0.20434	-0.210907	0.444977	1.08892			1.38082			1.20618		1.81477				2.8512
-1.45042	-0.13769	1.61425	1.31964			0.660826			-0.983804		1.16881				0.880696
-0.284649	-0.24081	-1.69	-1.80378	-2.43683		1.03482			-0.176101		-2.08111				0.460332
-0.457352	0.698149	2.19965	1.96039			0.859332			1.36835		-2.27237				2.47944
0.824513	-0.0470472	0.988092	0.269585			2.20203			4.04226		-1.0662				0.599849
0.799143	-0.328997	-0.874636	-0.666147			0.088215			-0.93266		-0.00647754				1.45687
1.95066	-0.634068	1.4702	1.77495	1.35109		-0.761801			2.50039		2.40355				3.48479
-0.863613	-0.439779	-0.732009	-1.14164			1.85789			3.51136		0.172095				3.36095
1.01531	0.442256	1.1454	1.64719			2.75717			1.98898		2.84678				4.2977
1.28317	-0.48197	-0.245928	-0.0995182	-0.53731	1.60246	0.336876			1.78462		3.18019				2.35226
0.251243	-1.03988	0.585122	0.406991			-1.14633			1.64983		0.370764				-0.500453
0.510257	-0.538346	-0.216238	-0.208633	-0.110262	1.60003	-0.337626			2.6216		0.397765				1.5116
0.156973	-0.721683	-0.241955	-0.345411			0.556508			1.65592		0.873818				1.35204
-0.10308	0.485853	0.799853	-0.0849177			0.204671			0.770315		2.03205				2.84083
-1.47097	0.579447	-0.652772	-0.743053	-0.476062	-0.253967	-0.589749			3.40425		-0.0123188				4.12084
0.198255	-0.389041	-1.47582	-0.877464			1.98221			0.331007		-1.87687				1.78074
1.05321	0.272895	1.25883	1.50248	0.511776		-1.45167			1.84041		0.599701				3.28668
0.370683	-0.0747154	0.454716	0.0952373			0.263476			0.218048		-0.407837				-0.530173
-0.113466	-0.602514	-0.186804	-0.51198			-0.902575			1.95351		-1.78996				1.66608
0.798207	1.28224	0.964421	0.976923			-0.352742			3.12561		0.924978				1.96891
0.553802	0.364236	3.44592	3.17975			0.862026			-0.0852973		-0.397886				2.68777
0.756047	0.358267	-0.570949	-1.27612			3.23716			2.27829		1.05499				2.6093
0.147314	-0.608788	-0.0583239	-0.226286			0.318063			3.43844		0.751806				5.19216
0.726679	-0.900258	-2.68693	-2.46695		-1.08861	3.43916			0.359094		1.07974				2.43638
1.13244	0.0159096	-0.130602	-0.233943	-0.29823		-0.0930559			4.35635		1.61321				1.0877
-0.463279	-0.448208	0.35105	-0.262327			1.06986			2.12349		-1.17283				2.83539
-0.710852	0.465114	0.712259	0.77056			-0.0137098			2.71235		-1.64041				1.6051
1.32068	-0.310082	0.722769	0.107456			1.71263			1.03799		2.01008				2.31587
0.437083	-0.477831	1.67044	2.12574	1.69141	-0.206644	-0.00638027			-0.19248		0.28566				2.10721
1.86706	-0.338657	-0.298006	-0.730571	-0.29823		-0.55199			4.30557		1.1053				3.4124
1.68336	-0.640436	-1.88302	-1.57822			4.30972			1.34308		-0.0225678				0.155455
0.403897	-0.92199	-1.16858	-1.118	-0.927991		1.96143			2.59521		1.29108				2.90517
-1.53232	0.524893	-0.0134464	-0.634927	-0.435791	1.09669	0.0256118			0.935206		0.084097				2.50316
1.58296	0.545059	1.2434	0.982229			0.663016			2.35585		1.99026				2.75469
0.567787	-0.378304	-0.9764	-1.79962			0.129052			-0.441392		-1.04368				0.256844
-2.01199	-0.0116566	-0.822511	-1.46862	0.0334662		-0.296165			4.32146		-0.676659				0.280657
0.546875	1.27578	2.79522	2.46411	2.07415		-0.0977911			-1.64592		-0.929518				1.72574
1.84374	0.322098	0.675978	-0.0700092			-0.0644703			5.64527		2.32629				-0.551251
-0.678071	-0.723008	-1.07621	-0.409435	-0.749195	0.455972	0.929898			2.14953		1.20649				3.49853
0.674374	0.146856	-1.3392	-0.648865	-1.66082	0.738478	1.95386			0.14744		-1.17496				0.796853
0.777741	0.0238537	-1.59152	-1.49657			0.460695			-0.443286		1.96028				2.41118
-0.237473	1.27319	1.43627	1.26727		-0.25837	-0.886699			2.87283		-0.761151				2.95321
-1.18181	0.201607	-0.210331	-0.131278		-0.674757	0.765083			3.7267		0.608084				2.75789
-1.10436	0.366222	-0.544825	-0.955615		-0.878069	1.04309			-0.149595		-1.40466				2.80828
1.6021	0.917332	-0.44438	-1.26573			2.81878			3.39408		1.21043				0.547961
-0.588004	0.482098	0.44985	-0.190292			3.01694			0.0487953		0.488593				2.77122
-0.131098	0.370188	1.50021	1.38957	1.36337		-0.804075			-0.139233		-0.453015				-0.442424
-0.835189	0.279108	-0.469747	-0.611847	-0.905159		2.05387			0.164458		-1.07031				1.35383
1.05207	0.74848	1.08118	0.706835			-0.0692555			3.68839		1.27666				-0.00246285
-0.600717	-0.28512	0.665323	0.632119			-0.733872			3.62659		0.94113				2.78032
1.00867	0.728491	1.05406	0.269924		-0.563117	2.05596			0.928833		0.294939				2.57626
-0.354517	0.853603	3.3559	3.73469	3.02082	-0.159877	0.73663			0.0862284		0.0240097				4.17908
0.500367	1.17513	1.50021	1.00599			0.0157279			0.617368		0.728887				0.468719
-1.00255	-0.208564	1.05814	0.213781		-0.846141	1.54252			-0.224746		2.17871				1.81326
1.31592	-0.461649	-1.18161	0.0608211	-1.28873	-0.0211305	-0.231637			-1.88945		-1.15163				0.377536
-0.270369	2.3956	1.069	0.979577			1.09067			1.02963		1.31972				2.68725
1.53369	-0.620127	-1.28766	-1.26977			0.914744			3.94902		2.3208				2.44612
0.293162	0.173539	0.169236	-0.486331			-0.0644703			1.10633		1.19464				0.259482
-0.704133	0.552345	1.26139	1.26487	1.25137		0.1342			4.4074		-0.265009				0.176018
0.124532	0.196883	0.430316	0.144514			-0.167845			0.600111		-0.693009				-0.336867
0.502669	0.170276	0.144487	0.1832	-0.240821		0.419745			3.13874		1.73439				1.40954
1.91636	1.82343	1.34619	1.36877	0.321365		-1.06141			1.10195		-0.777956				1.03153
-1.08178	0.641372	-0.425476	-1.62417			1.15932			0.00209195		-2.21523				1.38954
-0.316043	0.289423	0.606899	0.547116			-0.14934			2.41342		2.51788				4.11459
0.307973	0.338249	0.824683	0.395975			2.30492			1.77558		0.253636				4.64021
-1.05247	0.577651	-0.702364	-0.914489	-0.950967		0.551096			-0.844446		-0.00647754				2.84792
0.856659	0.428808	0.79692	0.468103			1.66422			-0.639203		2.53717				2.94871
0.198548	0.836175	0.818857	1.59618	0.962252	0.0661702	-0.944462			1.1708		0.727737				2.07279
-0.246947	-0.50189	-0.540491	-0.154347	-0.599599		-0.367775			-0.0254511		0.676689				3.0739
1.1797	-0.433984	-2.87194	-2.80932			2.93045			1.5744		4.16573				4.68658
0.894193	1.102	1.09735	1.1496			1.61444			-0.896632		-1.02334				3.41752
-0.56422	0.590192	0.93777	0.756265			-0.517755			0.320411		1.44905				2.14197
2.30794	0.258326	0.0980447	-0.265181			-1.073			0.858519		-0.194444				2.39239
-0.876527	2.8539	1.69651	1.27447	1.9405		-0.914859			4.56699		-0.378081				2.03348
-0.688232	-0.312813	-0.927564	-1.10925			3.40458			5.27922		2.90083				3.20064
-0.890862	1.03353	1.17575	0.756265	0.618445	1.43679	1.45146			-1.65225		-0.548876				-0.00736316
0.817871	0.74848	-0.273872	-0.402584			-0.181641			-0.444774		-1.1899				0.5451
1.894	-0.982175	-0.732009	-0.861883			1.02872			0.0111463		-0.342096				2.98484
0.225865	0.20418	-0.650534	-0.480174	-0.395959		0.98996			-1.18309		-0.0997847				-0.392235
0.724791	1.37311	-0.0904708	-0.588037			0.788258			1.54518		0.841823				1.42781
2.36654	-0.0945957	0.28527	-0.317866			0.97974			0.680223		2.34272				1.81693
-0.517092	0.0729559	0.341011	0.00154372			1.8941			2.00399		0.644941				2.65039
-0.978775	0.328169	0.237254	0.195749	0.707468	1.69131	0.963607			0.977142		2.37126				2.85175
1.10351	3.35861	2.5638	2.18758			-0.331121			1.79043		0.0954111				2.48684
0.0747845	1.62889	2.24902	1.22614			3.07491			1.75421		-1.41615				0.117215
0.185477	0.432659	0.954626	0.691928			0.506997			-0.958931		0.322608				0.0693603
1.67782	0.657008	1.21754	1.41935			-0.199928			-0.0785253		3.57832				2.56868
-0.499207	1.16016	3.39536	2.74405			-0.236137			-1.38966		1.80179				1.32951
-0.271616	-0.989678	-1.90874	-1.10489	-1.92165		0.878242			5.0674		2.18231				0.976232
0.103291	0.662194	0.226877	0.706835	0.618445	1.85542	-0.65025			5.62221		1.72607				2.8512
-0.548254	0.545059	0.074586	-0.758005		0.003795	-0.632824			-1.02314		0.547696				2.68725
1.48772	0.847282	1.05406	0.879702	0.975901	0.554631	-1.57114			-0.399055		-0.0299093				0.293956
-0.569014	0.651808	0.372699	-0.152777			-0.603529			2.85069		2.25198				5.51201
0.699102	-0.156901	-0.757294	-0.459163	-1.23853		2.35407			4.06828		1.72023				1.79412
-1.28163	1.63327	-1.76963	-2.03259	-2.50663		3.68107			0.859467		1.5767				3.71752
1.02714	0.0947208	1.15599	1.88375	1.23871	0.961515	-1.67367			6.2487		1.37621				2.38999
2.31415	3.11414	0.545886	-0.132057	0.433637		2.01085			2.21241		2.97126				2.12276
1.88618	1.0146	1.4714	1.34548			-1.16396			-1.28659		-1.57189				-0.0680547
0.126859	0.281175	0.975581	0.130317		-0.639499	-1.16396			5.17903		1.54594				3.65122
-0.464096	-1.13109	-0.575322	0.0278344			0.527765			0.495794		-1.81604				1.03809
-0.553725	-0.631844	-0.379701	-0.164571	0.305041	-0.972796	-0.193085			1.3245		0.847363				3.24248
-0.595605	-0.527132	-0.782768	-0.732968	-0.6206	0.451581	0.569482			4.10842		2.43353				4.90355
-0.241681	0.180266	0.0326854	0.0865813	0.557872		-1.09766			1.59245		-0.105805				3.1898
-0.116358	-1.05533	-1.81642	-1.3654	-1.14015		1.26469			1.12721		-1.71048				1.00866
-0.102436	-0.275164	-0.369382	0.284129	0.205544		-0.782101			2.09433		1.80016				3.94268
-0.158981	0.986627	-0.12676	0.0815199	0.13768		-0.677137			3.82081		0.697674				3.62667
0.662934	0.0911087	1.19932	2.05158	1.44817	1.05532	-1.7365			2.34186		-0.296896				0.79072
-0.630689	-0.00762897	-1.10162	-0.932923	-0.771073	0.0492749	0.000969145			2.61943		1.22124				3.57339
-0.84113	-0.0434334	-2.62635	-2.0094	-2.75067	0.870209	1.78831			-0.0216132		0.780219				0.614398
0.627808	-0.0398256	-0.361149	-0.0434414	0.255631	1.22266	-0.669482			-0.833803		-1.00515				0.723947
-1.09849	0.212305	0.824683	0.832632	0.907145		-1.17193			-1.47207		0.910912				0.893287
-0.350816	-0.28836	-0.65501	-0.00926379	-0.496365	-1.95257	-0.628936			1.83844		0.26702				5.46729
1.57595	0.750137	0.875245	1.02172	1.31401	0.91762	-0.995928			0.249076		-0.653193				3.82293
0.401388	0.358267	0.0872375	0.236506	-0.684333	0.0357891	1.56905			1.98772		2.86413				3.19823
0.541113	0.226767	0.0637046	0.0869424	0.239011	-0.436149	0.0256118			1.75782		1.28147				2.17843
1.62925	1.31423	0.925073	0.161106	0.722097	0.0766587	0.252689			2.6108		2.514				1.9341
-0.40725	1.67762	2.9444	2.8181	2.90196		-0.298363			1.60382		1.6227				2.09305
0.0656145	1.23794	0.501403	0.747654	0.573109	-0.653277	-1.51697			0.453598		0.719671				2.09614
1.02932	2.78956	1.26139	0.301285	1.43617	-0.608175	-0.278517			-2.48124		0.582865				0.685072
-0.0399753	-0.566797	-0.848474	-0.501782	0.527206	-1.01444	0.244627			1.11024		1.12156				2.85339
0.237417	-0.515977	-0.727431	0.285141	-0.641721	-0.300172	-0.0524703			0.880733		2.52625				1.48097
1.14287	0.249956	-0.0489259	0.107456	-0.203041		-0.968601			2.43378		0.356525				3.98451
-1.85634	1.02336	1.13345	1.31728	1.20047	0.33139	0.423469			-0.0490961		0.826258				2.51706
-0.598669	1.00581	1.17181	1.35482	1.49576	-0.397831	-0.153978			-1.26283		0.242888				0.0394644
-0.678309	-0.281886	-0.142154	0.457954	0.0859433	1.29042	-0.599599			2.09259		1.24664				2.04174
-0.786599	0.0576327	-1.17379	-1.21829	-1.31409	-1.16831	0.547493			-0.104405		-0.337222				3.30029
-1.17932	1.48619	0.156884	0.200268	0.401908	0.673817	-0.860032			0.221308		-0.126969				0.0568732
0.264717	1.21676	1.49662	1.87403	1.51933	0.946251	-2.19929			3.96351		1.10327				1.8436
-0.557716	1.76979	1.31479	0.950243	1.90895	1.25797	0.0755784			0.215333		-0.70213				1.89002
-0.183263	1.12712	1.30215	1.17203	1.30157	-0.336737	-1.61884			-0.829282		0.378502				2.94086
0.066596	0.182431	0.798387	1.31492	0.603395	1.59085	-1.49161			0.994587		2.0874				3.0914
-1.06256	1.91249	0.934952	0.76485	0.975901		-0.172452			-0.524158		1.47627				4.90064
-0.352139	-0.262583	-1.17379	-1.51787	-1.21369	-1.61268	1.31396			0.332443		-1.90369				1.02498
-0.510894	0.233117	-0.320279	-1.62939	-0.221882	2.68242	2.10662			-0.33328		-0.456388				-0.195721
1.72362	1.42438	2.91207	2.04057	3.12838	2.69097	1.49406			-0.566048		-0.0907761				4.96933
0.887977	0.764995	1.99786	1.77495	1.33877	1.18355	1.19754			1.59267		2.0116				2.37609
-1.02407	0.0838662	0.636236	0.671047	0.64836	0.0535593	0.626635			2.04588		0.222632				2.80073
0.647758	-0.13191	-0.7343	-0.632148	-0.815225	0.331859	0.223244			0.838744		2.55124				0.969782
0.135619	0.476452	1.4155	1.10929	1.01654	-0.859271	2.66795			1.65247		0.000808622				0.96013
0.204682	0.380071	1.20063	1.06326	0.907145	-0.134857	2.27586			3.70826		3.45122				1.765
0.171382	0.421085	-0.0246109	-0.51865	0.272175	0.141142	1.32752			1.40622		0.646123				2.76215
0.462993	0.237339	0.0363493	0.410222	-0.147092	-0.288418	-0.861818			3.79477		3.14563				2.26683
-1.51526	1.25498	0.0179905	-0.237173	-0.203041	-0.521753	1.20594			1.21633		1.36593				3.12016
1.68261	1.26671	-0.817811	-0.526229	-1.21369		0.877226			2.45518		1.03839				2.60471
1.92586	0.847282	0.438469	-0.160634	0.794379		-0.22713			2.69827		1.43169				4.18544
1.35461	0.982176	1.58988	1.67237	1.33877	-1.19191	1.21782			-0.940861		1.35374				1.93284
0.805476	0.929547	0.885269	0.376107	0.239011	-1.86501	2.62893			2.15336		2.73398				2.42764
-0.52897	1.85911	0.742203	-0.182353	0.272175		-0.756238			-0.224167		-0.241308				0.421454
0.232339	0.0254856	-0.853216	-0.684947	-1.04434	0.929343	0.389858			0.56763		1.44814				1.16513
-0.613283	-0.0441556	-0.35704	0.00451802	0.321365	0.535723	-0.963446			0.772962		0.456101				3.88011
-0.771191	0.662194	0.765972	1.2504	1.3878		-1.99779			3.06856		1.82931				2.25711
-0.80698	0.453716	0.746672	1.48025	1.16183	-0.305732	-0.487185			2.76816		1.83656				2.36225
0.213956	0.219336	2.11176	1.84072	1.5544		0.69672			4.82096		0.906571				5.45818
-0.0161054	0.262499	0.480553	0.896134	0.934802	-1.87412	-0.86895			-1.13249		-1.46252				0.0345061
0.559514	1.38543	-0.188758	-0.189497	0.10327	-1.5374	-0.489234			4.98462		2.51917				3.50706
0.254173	1.24844	0.695678	0.868696	0.822897	0.836301	0.972714			2.79699		-0.45133				4.15457
-0.994587	1.69574	1.84995	1.50691	1.93001	0.270485	-1.57526			0.503435		0.531801				3.91752
-1.02765	0.543234	2.62464	3.08644	2.5559	1.13843	2.01085			0.430988		-0.0535199				0.0844029
3.33244	0.973246	-0.0942726	-0.141421	-0.0737977	0.332007	0.77583			2.22746		2.73097				0.899599
0.107865	1.33194	0.533236	1.0581	0.618445	-0.572228	-1.38476			-1.79441		1.1053				1.48991
0.790315	1.06804	-0.549165	-0.452628	-0.6206		0.260776			-0.518282		1.78303				1.63876
0.894077	0.151254	-1.86068	-1.44952	-2.30109	-0.323568	1.84819			0.661032		3.28664				1.29334
-1.06873	0.820206	1.52404	1.77495	1.49576	0.714809	-0.238384			2.85614		1.36125				4.48467
0.0453806	0.755102	2.15253	1.23101	1.32641		1.47331			1.62244		1.28628				3.90942
-0.903527	-0.635022	-1.67791	-0.586214	-1.49671	-2.14079	0.627871			0.766832		-0.929518				2.36654
2.26848	0.309904	-0.365263	-0.992086	-0.0376931	-0.0657598	0.906172			3.08836		1.34527				3.7434
-0.194573	0.181349	-0.738886	-1.2325	-0.6206	-1.76819	0.995616			2.47019		3.94242				2.35511
0.958269	-0.0066824	0.0618877	-0.128164	0.13768	-0.315741	-0.348432			5.08477		0.853998				3.21453
-0.526241	0.8025	1.08253	1.03997	1.0833	-1.04551	0.979388			2.31966		1.6416				4.56601
1.5709	0.958279	1.06629	1.01124	1.02999		-1.23802			1.97071		-0.0108575				2.11476
1.71746	1.38297	0.873811	1.07612	1.17475	-0.181675	-0.741348			4.58413		1.05603				4.24557
1.14711	0.888037	-0.670722	-0.944763	-1.04434		2.04396			1.89656		1.01121				3.07448
-1.11813	-1.00514	-1.4673	-0.984232	-1.7172		1.36294			5.83875		-2.29369				3.53477
-1.61739	0.581242	0.842103	0.998091	1.56601		0.0355319			0.446696		-2.39655				1.89253
0.617688	1.47326	1.14275	1.13203	1.39995	-1.2505	0.344938			2.49945		0.414363				1.92567
									-0.890331		2.95114				3.03974
									1.16024		-0.0299093				1.77953
									3.69758		0.704637				2.72292
									0.579396		3.00616				2.58741
									1.84361		1.02064				1.65162
									4.15927		0.377214				3.77089
									3.97031		3.75277				1.79128
									2.33644		-0.886559				-0.429399
									0.372384		0.32523				0.763252
									3.40584		0.131898				3.16584
									7.98182		0.504712				-0.0195845
									1.92465		1.00385				4.21658
									1.69705		3.55304				2.32481
									1.13564		1.98336				2.66021
									1.1775		4.20672				0.525139
									3.19231		-0.71678				4.30673
									0.873499		-2.14162				1.59318
									0.0779609		3.74888				1.35455
									0.100784		0.794891				2.19793
									1.62338		-1.8108				0.353068
									2.83943		2.93765				2.20385
									1.66751		2.52174				3.71334
									0.813137		-1.60841				3.14263
									3.22277		3.50091				4.72893
									3.55661		1.59675				0.714938
									-1.49005		0.226694				-0.448919
									-0.586804		-1.63794				0.283313
									3.94504		1.88363				2.84738
									0.477603		0.824028				2.63955
									0.767839		2.87392				2.66851
									1.53005		3.86662				2.63647
									0.897402		1.37061				1.74611
									-2.15835		2.15487				2.79158
									2.43683		0.47114				3.69043
									1.41191		1.69256				4.17274
									2.09409		1.68074				3.00362
									2.52899		1.11649				3.65532
									0.27247		-0.832734				0.547961
									-1.07015		0.238847				-0.45756
									2.826		0.23075				0.0469149
									2.35404		1.04359				3.55602
									3.39041		1.7912				3.56603
									2.27589		2.98349				4.51332
									2.65917		0.0584881				2.03913
									3.62796		1.18374				1.79331
									1.18502		-1.67525				1.48469
									-1.71376		0.298907				3.56202
									0.876728		2.18518				2.19021
									3.05855		2.41358				4.38322
									0.94899		-0.4012				1.95571
									2.83715		-0.844189				2.53852
									5.08278		1.66633				2.58284
									1.44088		1.39389				2.03782
									5.36704		0.934679				1.88377
									3.28728		0.545256				2.87698
									1.76919		2.18159				3.33393
									1.64189		2.08443				2.29617
									-0.0991081		2.24705				0.973006
									1.5896		1.59501				2.20522
									2.63891		1.27087				2.34988
									2.57919		-0.720454				5.26247
									0.400115		0.165201				-0.542835
									1.89795		1.97569				3.23882
									0.575176		-0.0758197				3.15749
									6.2753		1.34715				3.53344
									1.86945		1.73605				3.98677
									1.94664		0.512123				2.62568
									-1.21115		-1.88757				2.12187
									3.78641		1.33299				1.76459
									3.46912		2.07701				3.36915
									0.365916		-0.319413				3.66493
									2.17529		0.458613				2.78085
									4.03757		1.08179				2.84792
									0.996699		-1.30539				0.291292
									-1.31506		-0.00210378				2.77871
									0.55467		1.04151				2.31634
									1.46289		1.01121				3.29719
									1.96834		1.81963				3.74973
									1.48249		0.306827				2.0474
									2.16179		-1.49068				4.63209
									1.11132		-1.71048				2.27984
									0.895766		-0.531538				5.06472
									2.64272		2.46912				1.33165
									3.49563		1.88838				3.45553
									0.170694		-1.63794				0.199295
									4.15977		0.927137				4.00335
									1.55304		3.36267				2.71187
									0.131286		3.04665				1.67825
									3.04811		-0.635262				4.16957
									2.34363		2.58361				2.63595
									2.83007		1.7294				2.34799
									2.53275		-1.22647				2.2075
									2.53851		0.248267				1.01518
									-0.647888		-1.93619				1.02825
									2.58669		2.09702				3.1802
									3.43379		-0.146752				4.4306
									3.33209		2.03657				3.70986
									-1.1043		1.98719				2.17436
									2.03829		1.26411				4.62488
									2.7567		0.47114				5.40292
									2.59846		3.78034				2.83756
									0.0646276		-1.13688				3.01562
									1.2677		1.18572				4.10292
									1.19071		0.363005				4.13257
									1.68763		-1.01322				3.2303
									1.48305		0.901136				2.19384
									0.232324		4.0692				2.43979
									6.63266		2.66586				2.76481
									0.403036		4.07545				3.86918
									1.39159		1.66038				3.21635
									-0.764651		2.81296				3.40728
									1.49515		1.34997				3.8402
									0.42005		2.34476				4.26747
									4.29692		3.53499				5.88903
									2.84495		-0.327495				2.93862
									4.22215		0.946495				2.59046
									2.63463		-1.32097				3.43422
									-0.320482		1.80341				1.32168
									2.08719		1.62184				2.18341
									1.69431		-1.44157				0.438064
									1.12973		-1.16221				6.18308
									3.3389		1.01541				4.13884
									1.54748		3.85701				3.50312
									2.35803		2.2897				3.44195
									1.40649		-0.128487				3.867
									2.08864		2.14178				2.91907
									1.88258		0.430873				4.25123
									1.13881		1.2583				4.74657
									4.07041		2.22657				1.9244
									3.95206		0.968927				2.83212
									1.903		3.91257				1.65982
									1.03579		0.708113				3.26512
									4.04032		2.72253				0.391202
									0.662103		-0.603248				2.36463
									3.05449		-0.79862				0.6378
									0.943756		0.504712				0.0869162
									2.4848		3.35186				1.75534
									3.51419		1.79038				2.46961
									2.39256		0.377214				5.17742
									0.882625		2.25338				3.27681
									2.36008		1.8026				2.72292
									3.71735		0.810614				1.73731
									3.66737		1.27377				2.87478
									9.21152		1.48799				1.20965
									1.82472		3.72321				2.17752
									0.970446		0.351331				3.97626
									1.94681		2.5874				1.97703
									0.909204		0.0412969				-1.01558
									-0.406337		-1.80558				0.12483
									4.25391		1.10123				4.84279
									1.04301		-1.89562				2.01053
									0.0531415		-1.50013				1.29334
									5.93121		-0.429507				2.59198
									-1.11479	0.358267	-0.198547	-0.775953			0.743393
									-0.384445	-0.0584106	1.3649	1.60902			-1.16396
									0.98309	-0.326795	-1.13494	-0.793034	-1.77446	2.07672	0.544495
									0.913306	0.828206	-0.700094	-0.610468			-0.443801
									1.46337	1.12296	1.90669	2.06073	1.62354	2.73798	2.68306
									4.70124	3.33568	0.820315	-0.493384			-0.628936
									0.319786	0.850445	1.66361	1.42163		-0.940507	1.968
									1.28102	0.000639249	-1.17639	-1.70821			0.815935
									-0.30612	0.79278	-1.01846	-1.57822		0.307976	-0.00148287
									1.4062	1.97389	0.422144	-0.563969		-0.0434208	0.707835
									1.87907	1.33194	1.38844	1.19429	0.707468	0.0560595	1.57737
									2.46656	1.36196	2.31282	1.64719	1.80179	2.8752	2.64512
									0.674842	2.54518	3.6211	3.11704	4.32555	-0.427932	-0.583822
									0.112778	2.40474	1.62002	1.24557	1.28908		0.926792
									1.99596	1.55193	3.18387	2.27369	2.14414	3.01609	1.36497
									1.86867	1.02482	0.199051	0.426006	0.321365	-0.31689	-0.934051

## Sheet: Fig.2
Cognitively unimpaired							Cognitively impaired
log_zscore_ttau	log_zscore_hcv_avg	log_zscore_csfnfl	log_zscore_ng	log_zscore_snap25			log_zscore_ttau	log_zscore_hcv_avg	log_zscore_csfnfl	log_zscore_ng	log_zscore_snap25
1.41924	-0.185363	-0.121919	0.630457				0.367553	-4.15225	2.83143	-1.72378
-0.136322	0.571292	0.755158	-0.90884				-1.01629	-0.593963	-1.44407	-1.23115
-0.684003	1.00899	-0.112812	-0.72093				1.35351	-1.84429	0.267223	0.721382
-0.49782	1.51665	-0.9956					0.679625	-0.694238	0.0720941	1.14898
-0.660556	-0.0894465						1.38886		1.69062	0.886694
-1.12504	0.559916	-1.77984	-0.570089				-1.01427	1.42152	0.640675	0.364492
0.548855	0.398695	-0.412749	0.501616				0.121007	-3.79343	-0.149414	0.807857
0.163948	-0.548248	1.60823	-0.483636	-1.39106			0.498661	-4.5844	7.36025	-0.925193	-0.0354582
-1.1063	-0.171445	0.933621	-1.04625				2.79357	-2.76243	2.09756	1.31824
-1.56421	1.43011	-1.8954		-1.75668			0.902978	-1.2773	-0.326628	1.18521	1.6087
-0.408778	1.45738	-1.79064	-0.204724				0.998918	-1.45819	1.37693	0.506526
0.46016	0.595756	0.232466	-0.482047	-0.987079			2.22913	-3.32355	1.98534	0.821976
-0.470668	0.0118575	1.53717	-0.133284				3.51555	-2.76111	4.28164
0.380404	0.695107	1.03319	0.561395				2.44346	-2.78664	1.13142	1.76463
-0.241181	-1.50187	2.25946	0.424856				0.882338	-2.95081	0.386959	0.836992	-0.0334206
-0.817191	0.864143	-1.2267	0.365057	-0.315979			0.841742	3.31621	0.186375	0.473184
-1.54022	-0.246807	-0.412749		-1.57864			0.084525	-0.988197	1.89595	0.140139
0.0547409	0.373831	-0.683969	0.379151				1.70595	-2.80219	1.08973	0.545957
-0.0437234	-0.0179129	-0.11888	0.252552	-0.817124			-1.01629	-1.11526	-1.92928
-0.264799	-2.50603	1.77703	0.516314	0.419386			0.744129	-1.84129	2.4342	1.28444
-0.742489	1.0168	-0.934554	-0.919132				-1.24645	-0.953855	1.53546	-1.70671
0.956646	-1.15319	0.555346	0.191791	0.69465			-0.208416	0.840123	-1.17372	0.773104
-2.11356	0.933036						1.74576	-2.2018	0.839232	1.48302
1.11732	-0.375303	2.48772	1.30593	1.60229			0.314296	1.06647	0.161673	0.0394546	0.461435
0.371414	-1.66437	-0.192709	0.13833				0.574252	-2.71539	1.90652	0.704589	1.54718
-0.509775	0.822124	-0.422853	-0.581703	0.202837			0.933147	-2.61029	-0.307113	1.11995
-0.802105	0.395411	-2.27269	0.0449616				-0.103145		1.1764	0.558013
0.319532	1.29022	-0.236663	0.636441	1.39361			1.91647	-1.70303	-0.529384	1.22692	1.55328
1.8126	-1.77952	1.43962	1.18793	1.63816			0.583872	1.17813	0.314668	0.5958
0.0533154	0.306126	1.27184	-0.89067	-0.440032			-0.0926637		1.85174	0.0606465
0.291941	-0.449621	-0.0409706	0.457408	-0.502096			2.42235	-2.11299	0.133976	1.8415
0.907306	-0.952887	0.0291293	0.869623	-0.731525			1.67912	-1.67808
-0.325454	-0.248929	-1.1217	0.460936	0.204969			2.29121	-1.86496	1.21496	2.06597	1.13752
1.5816	-0.171478	0.0030406	0.534637	0.614862			1.19118	-4.26825	0.60779	1.13324
1.9529	-0.272197	1.96473	1.07445				2.60357	-1.00293	0.788638	1.59897
-0.876354	1.21371	-0.95476	-4.28974				-0.372558	-1.68789	-1.33103	0.478776	-1.84111
-0.377472	0.985542	-0.362751	-0.409649	-0.00585381			3.08832	0.306089	1.20152	1.75468
-0.640854	-1.04149	1.04134	-0.999364	-0.139864			2.20081	-0.147708	0.593581	1.01099	1.65766
-0.619504	1.1065	-0.691364	0.132789				1.55191	-3.30721	-0.0736766	0.655357
1.45385	0.517753	1.27184	0.779354	-0.0874607			2.21075	-4.18968	1.2207	1.95627
-2.11356	-0.271124	-0.214603	-1.77944				1.25656	-2.63762	2.93784	0.169057	0.703361
0.665625	1.09076	0.16718	1.30393				1.24398	0.862136	0.810744	-0.0119695
0.393202	0.194845	-0.578813	0.242871				0.577863	-3.17497
1.62818	0.0745359	0.703058	1.60984	2.04576			2.21146	-0.839827	0.361348	1.51451
0.496192	-0.917799	0.574527	0.182998	-0.838196			0.996818	-2.44054	0.343284	0.0370378	2.66297
0.344285	1.28777	-0.698778	0.255198	0.686477			1.44841	-1.6244	0.0204592	0.997361	1.82644
-1.12295	1.31426	0.309435	-1.02629				-0.480822	0.740535	-0.766374	-1.39259
-0.0393125	0.611539	-0.149414	-0.315835	1.98012			1.66646	1.06679	-0.271673	1.014	1.41297
-0.302968	0.927209	0.369055	0.370426	-1.35611			2.07601	-1.07409	1.22833	1.29344
0.514665		0.240524	0.517272	0.377511			-0.720427		0.886811	-0.214409
-0.338376	0.146594	-0.406033	0.215124				1.9359	0.141056	2.83143	1.39317
-1.17558	-1.80353						-1.1777	-2.52905	0.860956	-1.69825	-0.596433
-1.19902	1.45381	-2.27269	-0.643431				2.66169		3.94447	1.17561
-0.0378436	1.20188	0.232466	0.345684	-0.596508			-0.85906	-0.442235	1.27747
-0.372558	0.362104	-0.504984		0.00612491			1.16941	-0.53338	0.120028	0.541289
0.536688	-0.511692	-2.3769	0.826966				-1.41383	1.19297	-0.252524		-1.83157
-0.467291	1.64392	-1.43927	-0.0376555				0.923482	-1.09662	1.73415	0.824852	2.47627
0.665625	0.99153	0.103201	0.910289				1.72591	-3.32685	2.63905	0.653252
1.61015	-1.27645	1.38055	1.353	0.710916			1.77773	0.177212	-0.557526	1.30983
0.0873467	1.02067	-0.268473	0.414122	1.02575			2.07749	-1.73148	0.469902	2.19358	1.16225
0.674965	1.31754	-0.352854	0.462816				2.07231	-1.79815	1.48532	0.728617
-0.470668	-0.272116	-0.24617	-0.135941				-0.225536	-2.59277
-0.0718063	2.15904	-1.18688	0.0882712	-0.67016			1.15347	-2.69164	0.251233	0.983604	1.53677
-0.851405	2.16116						3.58717	-1.71982	0.996255	2.08928	1.73685
-0.891807	0.970269	1.35968	-0.681181	-3.55233			1.38516	0.126807	0.612511	0.710419
1.67069	1.80294	-0.0528209	0.810029	0.688586			0.955582		1.68818	0.0885174
0.666794	0.266378	0.939946	0.80915				0.630346	-3.0682	-0.06472	0.589065
0.814007	1.385	0.288406	0.44873	0.746412			-0.88021	-0.265518	1.64312	-0.707709	-0.287448
-1.26387	-0.183414	-0.11888		-0.408314			2.76883	-0.816474	0.120028	1.89593	0.0627581
-0.724093	-1.82173	-0.781613	-0.853495				1.40731	-0.574807	1.12353	0.511873	2.41881
0.084525	0.0330937	-0.593092	0.138475	0.222847			2.80237		0.975527	1.83147	1.78332
0.963024	0.338878						1.27197	-0.384427	1.64477	0.392974
-1.17983	0.171479	0.586451	1.34833				4.28161	-0.176914	1.16863	2.09295
-0.580741	0.112925	0.567349	-0.369897				0.770236	-1.08707	0.908182	0.437208	-0.605075
-0.109151	-1.26941	0.277834	0.619263	-0.792208			-1.04668	-0.518941	-1.34492	-1.83752
0.230628	1.69805	0.147858	0.527241	-0.290721			-2.14828	0.50139
-1.04464	0.392061	-0.851197	-0.668738				0.624427		1.3533	-2.42892
0.466402	-0.505675						0.801724	2.52437	-1.71054	1.11717
2.34189	0.994193	2.83308	0.966929				1.33944	-2.67819	2.51105	0.364006
1.75152	-0.00411429	0.60779	1.69512				0.883427		-0.236663	0.60505
-0.932746	0.483237	-0.983288	-0.693374				-0.684003	-1.05482	1.79746
-0.162205	-0.395702	0.739401	-0.447858				-0.364385	1.21305	0.799712	0.60494
-2.04528	0.136613	0.424955					1.80614	-1.67744	1.35877	1.51032
0.455157	1.30597	1.12945	0.196128	-0.14952			3.48474	-1.66924	1.6686	2.166
1.41832	-0.723183	1.98974	0.14931				0.159819	-4.14285	0.721287	-0.116378
0.839532	-0.00449826	0.202726	0.761894	1.01629			0.101416	0.522429	0.150626	-0.366807
2.39843	0.785041	0.746165	1.75154	1.33351			0.22119	-2.66845	0.445018	1.09022	-1.16732
1.61101	-2.00777	0.730358	1.08148	0.106435			1.61359	-1.35767	-0.265276	1.28168
-0.140874	-0.22085	0.240524	-0.0587817	-1.03818			1.66646	-4.21835	1.93353	0.803121
0.0160199	0.588012	0.511719	0.378498	-0.692703			-0.980207	-0.375898	1.51309	-1.18671
-0.554588	1.78692	-0.886627	-0.22955	0.24445			2.27598	-1.44977	0.670879	1.21406
2.85631		0.555346	1.59867				1.79886	-2.32257	1.67106	1.04229
0.893218	0.779864						1.5095	-0.769585	-0.0916734	0.812667
-0.868656	-1.83376						-0.75358	1.88149	-0.926511	-0.122609
1.19315	0.14757						1.45023	-1.62448	0.213576	0.619542
-0.225536	-0.555935						-0.405467	2.43308	2.04056	0.318534
1.11631	-0.457208						0.886695	-2.02776	0.815145	0.30287
-0.968273	-0.137812						1.39348	-0.745162	0.232466	1.3074
-0.788965	0.191148						-0.580741	-1.76392	0.301567	0.130462	-0.678153
1.5598	-0.896917						0.952387	-0.517895	0.340694	0.913454
1.01775	-0.820133						2.026	-1.11028	0.923049	1.184
0.0604363	-0.819204						-1.60298	-2.31038	1.14911		-3.21381
0.80843	-0.708041						1.14448	-0.319807	-0.27648	1.26215
0.354648	1.50259						0.382968		0.18364	0.161829
-2.16578	-1.30612						1.21867	-4.22346	0.314668	0.557919
-0.258483	0.374793						1.9297	-1.21104	0.912438	1.40952	0.75564
2.19441	-1.06229						-1.07532	-3.39146	-0.0350636	-1.98234	-1.6812
-1.54501	-1.28525						1.82306	-1.80648	-0.870827	1.34743
0.390647	0.884368						0.741848	-3.56235	1.45904	-0.184231
1.06229	-0.642695						1.01358	-3.44305	1.64477	0.490381	1.71429
-0.375833	-1.67889						-0.0747773	-3.91473	1.66779	-0.675029	0.0987731
-0.610651	-0.815871						2.93747	-3.35071	1.49924	1.85796
-1.32789	-0.366942						0.252093	0.452333	-0.463627	0.764772
0.935291	-0.561465						1.65205		1.13733	1.28792	2.10265
1.04889	-0.382129						-0.317404	-1.68155	5.07357	0.449355
1.10923	-1.12504						1.15248	-1.60021	0.0834444	0.255198	1.12976
-0.897623	-0.121451						0.997869	-2.31933	-0.843382	1.08507
-1.48341	-0.872054						2.03352	0.12945	-0.287728	1.26208
-0.427048	1.16118						2.6964	0.058885	1.85327	0.977962
-0.356234	0.650926						-0.00570349	-3.86695	1.29242	-0.426426
-0.133291	-1.81887						1.84069	0.145187	0.194562	1.40657
0.246741	-0.407911						0.121007	-1.57586	1.13733	-1.16225
-0.85906	-0.372						1.78424	-1.71055	1.13733	1.41503
0.629163	1.22622						3.87097	-0.696345	1.5763	2.15609	2.54301
2.33577							0.510979	-3.37583	0.243205	-0.325835
-0.552853	1.01087						-0.646215	-1.81398	2.00726	-0.512089
0.0433186	-1.29138						2.10109	-2.68807	5.15216	1.09514
1.95906	-0.577197						1.49792	-0.711275	-0.926511	0.854393	0.199881
-0.149998							1.33756	0.12116	0.958837	0.893872	1.20046
-1.15231	0.793546						3.11276	-2.89986	3.01284	1.27614
-0.0246549	-0.103311						1.28826	-2.07069	2.27011	0.380081
-0.79459	-0.421182						1.11833		1.42184	-1.05209
1.72093	0.189799						1.85266	0.371062	0.407286	1.41656	0.949124
1.42473	-1.01603						0.0504625	-3.75351	-0.739899	0.0636571
1.5175	-0.775541						-0.370921	-0.213388	0.194562	0.352369	-0.892896
1.20692	0.425479						2.348	-1.02178	5.26805	0.331647	1.77521
-0.375833	1.45528						-0.0363754	-3.17234	-0.621863	-0.879406
-0.475741	-1.354						1.2294	-0.289033	-1.02454	1.4442	1.70945
0.229282	-1.59708						2.35815	0.29769	0.912438	1.62078
-0.127238	-1.6763						2.047	-3.373	1.76914	0.840597	4.2648
-1.52117	0.922583						-0.705806	-2.05833	1.83942		-0.92764
1.48987	-3.13571						3.08191	-1.10024	1.54572	1.536
-0.182145	-0.722407						1.43204	-2.59736
-0.0422524	0.353193						1.27293	-1.36959	-0.158637	0.504065	0.050779
0.188611	-0.318471						-1.25515	-3.01556	4.03179	-1.8593
-1.08974	0.656407						0.453905	-0.774346	-0.480787	0.219656
0.528142	1.34646						-1.00823		1.88534	-1.28215
-1.0002	0.975954						2.92681	-0.157279
-1.92118	0.374831						0.543994	1.05862	1.56445	0.979948
0.673799	-0.0820734						-0.994188	0.714495	0.964063	-2.73591
2.40842	0.733089						0.264101	-0.97388	-1.35422	0.466576
0.0873467	-0.0837356						3.7524	-2.96704	3.04149	1.57646	1.22673
-0.614189	-0.0497206						2.56968	-2.7161	1.57968	1.47114
0.530586	-2.45956						0.862655	-1.32691	0.301567	0.32647
-0.137838	0.427695						2.89006	-1.52869	1.38777	1.30253
-0.475741	-0.980054						1.23913	-0.840333	1.67269	1.13243	1.08057
-0.107649	0.232739						0.863752	-1.67422	0.407286	0.649543	1.7412
0.684277	-0.47272						1.02921	-1.69588	0.96928	0.734025
-2.05655	1.68483						2.26625	-0.812836	1.41917	1.40662
2.75697	-1.30032						1.16941	-2.05078	2.63671	0.88144	0.853936
0.536688	-0.36209						1.45566	1.22787	0.50683	0.599857
-0.40216	0.527885						1.64099	-3.83512	0.474853	0.478001
-0.757286	-0.180206						2.61043		0.826119	1.20613
0.111227	0.402775						1.13344		1.75805	0.590851
1.13043	-0.643755						1.51128	-0.890517	-0.463627	1.1974
1.74905							-0.601824	-4.22103	1.03727	0.0918746
-1.08768	0.74979						3.2494		1.60489	1.77726
-0.0290449	1.11292						0.158441	-0.888659	0.125615	-0.407726
-0.228658	-1.15089						1.74905	-0.552378	1.23595	0.97497
0.73042	-0.0291115						2.31802	0.101177	2.56797	0.698517
1.14347	-0.491376						1.41374	0.158695	0.799712	1.11311	1.47278
2.24389	0.10954						-0.940605	0.179427	-1.47789	-0.232916	-1.90583
-0.312585	0.452441						0.18178	-2.89922	1.49403	0.590908
-0.17446	1.36706						0.670299	-2.3018	0.376742	-0.102355
-0.554588	-0.872236						2.21359		0.92093	1.61381
1.98738	0.608171						1.3385	-0.379786	0.878219	0.939875
1.3507	-1.83111						-1.46937		-0.307113	-3.31631	-1.47007
3.10375	0.449809						0.122401	-2.74707
0.821798	1.01504						0.32084	-0.262309	0.128405	0.46793	-0.748409
-0.282235	1.6935						0.943851	-2.33425	0.011763	1.03615
-0.716765	-0.816941						0.355941	-2.45763	1.53546	-0.297615	-1.45739
-0.514913	-0.120528						1.7375	-0.893764	1.0393	1.44501
-1.62009	0.771628						2.68548	-0.908944	1.79276	1.22924	1.90361
0.273409	0.371999						-0.136322	-0.461765	-0.0916734	0.0659322
-1.29903	0.642597						2.01696	-1.16651	1.93503	1.48262	2.85463
0.262769	-1.71811						2.18084	0.685426	0.131192	1.66141
1.51306	-0.179663						2.10916		0.971364	1.19618
-1.41612	-1.73861						1.11631	-3.37071	1.61824	1.09047	0.695985
0.861558	0.767353						1.91881	0.351687	1.17446	0.899636	1.39751
-0.0911692	0.910792						0.608984	-1.17857	-0.706211	0.673569
0.541561	1.36563						-0.785221	0.101043	-0.24617	-0.882189	-1.56325
-0.755432	-0.674947						1.06332	-0.974276	0.560153	0.698804
-0.887937	-1.2795						0.756643	-1.07368	1.33131	0.563513
-0.839958	0.0188246						2.53478	-1.16336	1.77861	1.76832
-0.180606	-2.12151						-0.341615	-2.55293	1.67596	-0.007234	-0.254388
-0.121197	-0.244144						0.462658	-1.97153	6.17158	-0.119918
-0.405467	-0.0974775						1.57986	-2.5731	1.90351	0.411464
-0.0926637	0.348206						1.82146	-2.16887	1.95881	0.892768
1.45657	-0.446878						-0.99619	-2.89162	1.92606	0.532073
-0.575493	-0.321156						-0.521776	-1.16643	-0.600258	-0.37611
-2.02564	0.162391						3.41691	-1.27284	2.05348	1.55943	2.38874
-0.727763	-0.86223						-2.3034	0.954333	1.42006
-2.14537	1.9835						1.03232	0.818109	1.60489	0.79886
-1.37735	-0.101371						0.0547409	-5.72276	4.85366	-1.15019
0.645683	0.74767						1.88276	-2.67575	1.26055	1.44213	1.03716
0.176304	-1.06942						1.60325	-3.2324	0.111627	1.60399	0.559129
-1.79149	0.961375						1.90553		1.78962	0.887145
1.93977	-0.245105						2.49561	-1.8404	0.595954	1.0419	2.30776
-0.648004	1.0902						1.14247	-2.95227	0.557751	0.309032
-1.51405	-0.862534						2.01545	0.709018	0.933621	0.846382	0.70855
-1.78372	1.08944						0.427494		2.61791	-0.702462
-1.30566	-1.11763						0.33909	-4.24246	0.543293	0.659545	-0.430605
-0.822867	0.399747						2.80646	-0.991517	0.703058	1.59525	1.28386
-0.223975	1.74319						2.25928	-1.96216	3.47117	0.413158
0.557344	-1.17489						1.49434	-2.96184	1.3184	1.16533
-0.122707	-1.59328						2.15496	-1.24518	0.826119	1.8451	1.59326
-1.15021	0.207743						3.14749	-0.228228	5.41465	1.76158
0.744129	0.429831						-0.0246549		-1.23562	0.420763
-0.0822174	-0.626082						2.36423	-2.21072	0.948357	1.35446
-1.06506	0.868805						-0.99619	-0.0820577	0.663937	-0.749412	-0.2487
-0.724093	0.168344						1.91335	-2.37556	1.17446	1.38993
0.245401	0.916986						1.35912	-3.01654	1.15498	0.793325	1.71244
1.18427	0.679541						1.99119	-0.815233	0.0664022	1.55195
-0.903449	1.40476						1.63331	-2.78943	0.643009	0.720496	1.18592
-2.13087	1.77707						0.639793	-1.56647	0.161673	1.08802
1.28252	-1.04454						0.519572		2.24877	0.445129	-0.323812
1.25752	1.44667						0.623242	-5.16452	1.98534	1.13365
-0.339995	0.113433						2.8088	1.73433	0.712187	0.828357	2.56699
-0.589508	0.0597857						1.37774	-1.31756	0.043522	1.3953	0.117692
-0.853317	0.0927723						1.20594	1.07736	-0.713663	0.928088
0.986297	1.79333						-0.535549	0.219244	0.191835	-0.142587	-0.0383356
0.115422	-0.238364						2.52263	-2.19207	1.11561	1.60734	1.82001
-0.275883	-0.104143						1.57638	-2.5301	0.293678	0.765886
0.0433186	-0.570315						0.970448	-0.308788	-0.198948	1.27578
0.326065	0.0912904						-0.970258	-0.986678	-0.511934	-0.145873	0.12592
2.30017	-0.369501						2.28913	-0.793468	0.499482	1.40888	0.453988
-1.11046	-0.341519						1.64695	-2.73014	0.691607	0.851337	2.47755
-1.77598	0.973821						3.70558	-1.03944	3.27136	1.24413
-1.05892	-0.928829						0.643329	-1.3097	0.579302	0.415178
-1.18408	1.3806						3.39381	-1.66298	2.65888	1.55692
-0.976223	-0.0446282						-0.231784	-2.21566	0.916687	0.521251
-2.00058	0.415668						0.502362	-1.14803	-0.164802	1.16577
0.0217871	0.69432						1.87012		2.59067	1.22031
-0.0496144	0.66734						0.41864	-0.665948	-0.070688	0.693061	1.38558
1.25849	-2.38089						1.94518	-2.45139	0.555346	1.09014
-0.116675	-0.588127						1.4638	-2.01871	-0.214603	0.863519	1.49339
0.0760445	-1.29467						1.4119	-1.06571	1.46256	0.863479
-0.578991	-0.354932						-0.762852	-1.84512	2.19469	-3.23751	-1.82825
1.47641	-0.590935						0.797245	0.527936	0.335508	1.53709
2.58793	-0.0914211						2.37634		0.638338	1.61205
0.534249	-0.183936						-1.2814	-2.90838
-1.94288	-0.341759						1.76874		1.05958	1.4503
-0.359492	-0.204086						2.97533	-0.180923	0.536037	2.06143
2.15207	-0.466869						0.592265		1.20729	0.909166	-1.41377
1.59288	-1.37334						2.49754	-2.99093	1.45199	1.38214
1.08585	1.13571						1.85822		1.59315	1.0023
-0.85906	-0.554419						1.52901	-3.52096	3.38477	0.870333
-1.4928	-0.17181						1.00521	-7.25659	4.24091	0.56773
1.90005	0.571794						2.11501	-0.711789	3.20382	0.777155
0.747547	0.331959						0.814007	-5.58808	2.76387	0.283648	1.11542
-0.0673551	0.174488						0.435063	-0.0473932	0.343284	0.302139	-1.13498
-0.247462	-0.555061						3.06852	-0.457628	2.82266	1.85652
2.35003	-4.17656						0.0131323	-0.421298	-0.823937
0.461409	-0.0126974						0.305111	-0.270988	1.27372	-0.0228715	0.416412
1.62389	0.408289						1.6427	-1.62486	1.43252	1.02417	1.09675
-2.08778	2.30084						1.63074	-0.28736	0.0463919	1.21591
1.30541	0.200748						-0.691253	0.516418
1.51661	-0.00202066						0.440099	1.13869
-0.685814	0.0701324						-1.95378	-1.41983
-2.29423	0.404183						-0.826657	-0.525028
-0.680384	0.348828						-1.66454	-4.55457
0.18588	-0.00889928						-0.0290449	-1.0731
-1.68201	-0.878475						1.98281	-0.860726
-0.397207	0.242998						0.0160199	0.012997
2.64511	0.275662						2.17439	-0.316822
1.75481	0.111156						2.11501	-2.0946
-2.70155	-2.11363						-0.917086	1.03886
0.170819	2.02929						0.932075	0.993726
0.695878	-0.908807						1.2873	-2.43405
-0.395558	0.6432						-1.4647	0.108215
1.45294	-0.703518						-0.669553	-2.83324
-2.13376							0.499895	0.0889186
-1.82537	1.22592						-0.407122	0.239662
-1.41612	-1.70227						-0.43706	-0.313196
-0.665951	-0.0912122						2.06266	-0.947472
0.941713	-1.43817						-0.775881	-4.40857
1.06332							1.56679	0.598051
-0.05404	-0.996099						2.16361	-1.10029
1.36005	0.567843						1.84229	-1.23954
0.472632	-0.434631						2.05894	-0.559935
1.86695	-1.0259						0.788269	-1.45102
0.693561	-1.89716						0.465155	-0.904287
1.62132	1.07412						-1.10215	-0.28563
-0.153045	-0.398536						-0.335141	-1.14813
-0.393909	-1.49337						0.875791	-3.46808
1.39718	-0.731449						1.3385	-0.419132
-1.41383	1.24723						1.07767	-2.30538
-0.600062	1.07559						-0.633721	-0.908767
-1.27043	-0.956359						0.244061	-2.10769
-0.312585	-3.01422						-0.420392	-1.05866
0.388089	-0.00872163						-1.85169	1.54003
0.112626	0.285487						4.13276	0.346014
0.943851	-0.876806						-1.47404	0.209638
1.44569	-0.846085						1.16941	-2.26013
-1.76311	-1.73068						1.54224	-1.0511
0.605409	0.940211						-0.75358	-0.438177
2.67147	-0.229354						1.46018	-0.970658
-0.472358	1.00305						-0.915134	-3.63971
-0.623052	0.783922						1.72177	-2.18026
-0.83425	0.846828						2.05297	-0.454708
-0.901505	-1.28303						0.341688	-0.647821
-0.249034							0.162572	-0.728483
-0.169859	1.91643						-1.04668	0.236285
0.89756	0.794903						0.470142	-3.71782
-0.445427							-0.964305	1.42632
1.04889	0.19723						-1.50459	-5.17617
-0.375833							1.28635	-0.982536
0.0547409							0.293261	-1.56777
-0.703983	-0.369884						-0.256907	-2.14289
0.362397							0.944919	1.04641
0.490009							-0.285416	0.573169
0.0547409							0.851666	0.517804
-1.26606	-0.850506						2.56905	-0.262042
-0.660556	-0.384083						0.40849	1.75847
0.448892	-0.467783						-0.751729	-0.426343
-2.2189	0.146915						2.97311	-1.00124
-0.513199	0.591742						-0.241181	-0.00941097
1.6808	-1.6997						0.293261	0.431441
-0.0643913	1.10599						0.575456	-3.14315
1.17338	0.1776						-0.682193	-0.0151038
0.388089	-1.92285						-1.04058	0.483968
-0.0115223	0.468507						1.64525	-2.57196
0.587472	-0.396284						-1.24862	-0.813014
-0.427048							-1.5283	0.792509
-0.770291	0.734822						3.37004	-1.34079
-0.00715716	1.5986						-1.95925	0.651003
-0.845676	-0.289403						0.49372	-0.586281
-1.05892	-0.520648						1.08585	0.258782
1.47281	-0.104457						1.00207	-0.115388
2.13541	-0.153326						1.5563	0.7351
1.19019	0.479375						0.112626	-1.17107
-0.309376	1.02605						3.32986	-2.74603
1.45476	-0.833617						-0.211522	1.08786
3.00725	0.471674						-1.55699	2.09865
-0.984195	-0.532167						0.199509	-0.476482
-1.1397	0.373233						3.0787	-3.24782
1.13445	0.0259781						-1.5474	0.276106
-0.157621	-1.63622						2.06266	-0.751944
-0.992187	-0.864203						-0.290193	0.75542
1.2128	-1.21504						-0.698521	-0.525959
-0.341615	-1.49302						-0.225536	0.0804854
0.591068	0.798243						-0.817191	-1.15473
-0.136322	0.487392						0.608984	-2.55225
0.0717956	0.67595						1.27677	-2.03913
-0.0422524	-0.0467512						1.43659	-1.46527
-1.1397	-0.219363						0.0689597	0.133521
0.58147	0.742195						0.345582	-2.90653
-0.603588	0.990198						1.38331	-0.952896
-0.578991	-0.563662						2.10402	-4.07427
0.159819	0.59053						2.3146	-1.36761
0.606601	-1.20871						3.28314	-1.5177
0.699349	-0.388686						0.713197	1.30086
1.28252	-0.284075						2.44609	-3.7937
-0.502938	0.400121						2.34257	0.179086
0.567017	0.0786562						2.89006	-1.42004
1.69675	-0.227363						1.27965	1.38657
0.217136	-1.08809						2.92962	-0.886693
-0.703983	0.86006						2.83438	-1.63102
-1.41842	-1.20967						0.887783	-1.34778
-0.49101	0.0822926						-0.442078	-1.71825
-0.724093	0.64445						-0.380752	-1.0914
0.754371	1.72036						-0.819081	0.877182
-0.85906	1.16857						-0.790839	1.35871
1.63929	0.0662471						-0.788965	0.325268
0.54521							-1.25297	-2.18208
-0.968273	0.647367						2.83149	-2.60815
1.95136	0.102344						3.00944	-2.7964
0.45891	1.13212						-0.122707	-3.6345
-0.143912	-1.53731						-0.573745	-3.86177
2.28014	-1.46447						2.78829	0.273315
2.10842	-1.20047						1.47731	-1.05027
0.805079	-0.365411						0.34039	-1.60132
-1.00421	0.389359						1.14748	-5.13778
-1.05279	-1.22121						0.481333	-0.162677
0.540343	-0.141204						0.830678	0.926641
1.47101	1.12941						-0.233348	0.804366
2.85631	-1.1344						-0.146953	-0.332898
-0.796467	0.976209						2.36288	-1.03156
-1.34578	-1.63698						1.99347	-3.61769
0.25877	0.705563						1.03751	-3.35762
0.32084	-0.828822						-0.271128	-1.38251
2.62162	0.0770648						-1.6103	-1.38457
0.746408	0.38564						1.45294	-1.34695
-0.83425	-1.18046						1.07767	-2.65722
-2.00891	2.30703						0.377838	0.0354201
0.22119	-1.32733						0.22389	-0.391036
1.9721	-0.701984						-0.713108	2.05979
1.93745	0.717954						2.81405	-0.88232
0.416106	-1.22077						1.80614	-1.20631
1.36285	0.423413						1.16145	0.98683
1.00626	1.72277						-2.08207	0.177962
-0.43205	0.76592						-2.27296	-1.36872
-0.0363754	1.27701						-1.06916	-4.04648
0.322147	-0.800956						-0.0115223	0.935612
-0.219299	-1.67468						0.865944	-2.14715
-0.306171	0.686715						2.39376	-2.50239
-0.716765	0.273946						0.166698	-3.51482
1.6478	0.214973						2.83612	-1.99024
-0.751729	-0.393596						-0.17446	-1.58442
0.699349	-0.376883						-1.23777	0.913995
-1.17983	-1.26257						3.16887	-1.78558
0.636254	1.3455						0.364976	-1.6506
-0.00425049	1.39148						0.391925	-2.62377
0.660945	0.620739						0.86704	-1.6567
-0.901505	1.08016						2.02299	-0.769819
1.01671	-0.226648						-0.0173521	-3.40755
1.45385	0.368143						-1.87823	-0.329877
0.542778	-0.41122						0.593463	-1.84146
0.585073	-0.254379						-0.724093	-1.11623
-0.713108	-1.48076						-0.412091	-0.216755
0.974683	-0.954144						-1.79149	-1.95472
0.276063	1.23664						0.9181	-3.12851
-1.74263	0.253499						-1.86493	-1.80738
1.10518	-1.03733						-0.40216	0.0870278
0.0375915	-0.106734						1.04786	-2.27997
-0.676769	0.576354						0.745269	-3.44179
-1.23777	-1.10138						1.07255	-0.358004
-0.766569	0.116717						1.60498	-4.36103
0.335188	-0.933397						-1.17558	-2.12495
0.184514	-2.4128						-1.64224	-2.71466
0.109827	-0.619899						2.00107	-1.03788
1.11732	1.11347						0.280041	0.194365
0.440099	-0.541116						1.09807	-4.31018
0.478849	0.390236						-0.0275809	-1.34341
0.33649	-0.855119						1.28348	-2.59735
1.10822	1.13192						0.078874	-0.934947
-0.720427	-0.757003						1.98128	-2.35764
-0.379112	0.283697						-1.04668	0.443637
1.10112	-0.247166						-0.680384	-4.32608
-0.31098	-0.00407288						0.134924	0.112008
-0.544189	0.394655						-0.932746	1.64991
-1.1439	-1.28904						2.31665	-5.6518
-1.06916	-0.309555						1.19906	-2.15102
-0.669553	0.192672						-1.1777	-0.146046
-0.775881	-0.787891						1.95136	0.445532
-1.25515	-2.92414						1.22551	-2.89551
0.522023							-0.76471	-2.87536
-1.44842	0.152706						-1.30566	-4.25659
0.598247	0.0177482						1.27005	-0.773181
1.84628	-0.325853						0.60183	-3.73047
-0.71128	-0.492703						-1.40696	0.151418
2.62967	-0.667993						1.20299	-3.39737
0.610174	0.419803						0.482574	-0.0472582
-1.20759	0.264071						-1.27701	-1.59885
1.06743	1.43669						-0.457181	0.141041
-0.671355	0.462763						-1.07327	-0.163087
-1.1439	-1.33095						0.289301	-2.47134
-0.556325	-0.474994						1.26909	-3.6921
-0.0747773	-1.88349						0.934219	-3.63021
-0.667751	0.0130364						0.289301	-0.928566
-0.139356	0.116782						0.0189049	-0.0847453
-1.06711							0.722394	-0.616651
-0.438731	-1.94893						2.16936	0.226677
0.305111	0.344717						-1.15442	1.89378
1.95598	1.02054						1.31206	-1.0295
-0.646215	-1.03208						2.31117	-3.9531
-0.722259	0.987555						1.18723	-1.10632
0.525696	0.299574						-0.269545	-4.41215
-0.0407821	-0.734757						-0.696702	-0.599369
-0.815301	0.00167387						1.72591	-3.14166
-0.862895	0.647143						-0.781482	-1.10193
-0.484214	-0.391278						-2.21593	-0.000487498
-1.62009	0.0689334						2.50786	-2.41529
-2.32489	-3.35486						0.248079	-1.77654
-1.9293	-1.66223						-0.0115223	0.847271
-1.19261	0.134942						2.52711	0.641733
-1.88089	-0.472588						0.721246	-1.17088
-0.960342	2.40513						0.670299	0.0270953
3.83725	-0.727617						1.96827	-0.696392
-2.22785	0.815309						4.15247	-1.57507
-0.260061	0.703451						0.0661211	-0.319758
-1.39782	-1.59118						-1.02639	0.899532
-0.453818							1.44114	-0.319266
-0.706908	0.864771	-1.05649	-0.50311	0.321365			-0.199119	-0.858149
0.0509659	0.00867725	-0.5894	-0.198651				-0.382394	-4.57197
0.0290175	1.40971	-1.65717	0.205126				2.89006	-5.28523
-0.542657	1.02868	-1.12627	-0.0212363	-0.662965			-0.915134	-1.9792
1.1054	0.356054	-0.87946	1.3408				-0.552853	1.65624
-0.872249	0.27088	-1.50718	0.187389	-0.950967			-1.19261	0.447023
-1.81328	-0.109458	-0.437749	-1.2081	-1.63295			-0.34648	-0.00955491
-0.831929	1.64724	-1.4621	-0.749796				-0.104646	1.1864
0.356058	0.869306	-0.422443	0.498025				0.835108	-1.54581
0.444977	-0.735653	-0.0242626	0.682535	0.272175			2.33305	-0.679596
-0.998604	2.83113	0.565036	-1.75492				0.638614	-2.00527
1.21494	3.02507	-0.33534	1.20658				2.36153	-0.976944
-0.00231812	-1.62978	-0.964274	-0.106074				0.0901657	-1.7914
0.0124637	-0.884539	-1.23861	0.40505				-1.41842	-1.75513
-0.452815	-0.852689	-1.05339	-0.722439				0.316915	0.961921
0.325899	0.272207	0.0468171	0.0608211				3.56622	0.0802461
0.3843	2.01329	-1.15899	0.666616				1.79318	1.39327
-1.76344	0.241557	-1.06777	-0.912958	-2.1702			2.17295	-5.0731
-0.780444	-0.274141	-0.854275	-1.15382				1.71761	-5.62871
-1.04345	-0.0347856	-0.0963225	-1.31103	-0.974087			0.541561	1.02623
1.62579	0.273021	-0.509971	1.92233				-0.0349079	0.401238
0.257915	1.98576	0.0371054	0.440426				2.24248	-2.8532
-0.293972	0.0945164	-0.956859	-0.185923	0.0859433			1.71178	-4.07254
-0.465506	0.533921	-0.768577	-1.01631	-0.684333			1.56854	-0.859099
-0.267865	0.907428	-1.13994	0.464301				1.36844	-6.25611
1.29582	0.583152	0.0967498	1.86036				2.96035	-2.21399
-0.573135	2.02859	-0.819649	-0.773522				0.837321	-1.72927
1.13212	1.36852	-0.123644	1.40106				2.4846	0.0248646
1.34619	1.21082	0.485853	1.31728	1.23871			-0.367651	-0.614258
0.310719	0.896165	-0.587844	0.705377	0.496281			-1.57386	1.29005
1.49423	0.873517	-0.752382	1.37803				1.53784	-5.18489
1.96252	1.13127	0.21017	1.91849				2.56463	-1.10726
0.888127	0.274875	-0.634386	0.854878	1.12277			-1.81752	-0.494902
0.354389	0.284708	-0.859925	1.02695	0.962252			0.840637	-1.3248
-0.900998	0.534713	0.461322	-1.0466	-0.859916			2.42368	-4.11274
1.15995	1.09921	-0.258051	1.07612				-0.110654	-1.59314
-0.702364	1.43613	-0.344196	-0.879985	-0.771073			1.23135	-1.04145
0.633159	1.04705	-0.976191	0.277374				-1.71217	-1.12723
-0.171207	-0.244501	-0.143738	-0.448279	-0.00194072			1.79156	-2.09575
-0.283907	-0.321945	-0.980303	-0.727699				0.691243	-3.82471
-0.5103	0.159038	0.771566	-0.467461	0.154764			0.384249	-0.0113022
0.556918	0.365577	-0.598446	0.678122	0.751181			-0.301369	-2.34363
0.0527886	0.927011	0.202679	0.0425416				1.21378	-2.6216
-1.03343	-3.22669	-0.4363	-1.13723				0.773625	0.0232519
1.19802	0.206738	-0.578533	1.35015				-1.00823	0.836613
-1.95748	0.578443	-1.11388	-1.89186				0.904061	1.4758
-0.82016	0.463168	-0.877321	-1.14551				0.261437	-1.83949
-1.6419	-0.270129	-1.20009	-1.34815				-0.656964	-0.247827
1.91624	0.741931	0.937146	1.87792				2.85344	-1.98898
-1.57099	-0.304243	-1.42949	-1.87545				1.27389	-1.75874
0.813021	1.32338	-0.754399	0.451911				2.504	-2.61295
0.144487	1.67258	-0.0126054	0.188784	0.171769			1.61445	-1.60452
2.97721	1.75892	1.04798	2.4031	2.94997			0.713197	-0.452644
0.572615	0.327875	-0.130655	0.618324				0.57666	2.48643
-0.300025	0.518707	-0.24266	-0.687305	0.353795			1.11429	-1.11023
-0.161496	-0.308078	-0.738312	-0.181164				2.51622	-0.880396
-0.476119	-0.416173	-0.795845	-0.923691				0.350766	-2.43569
0.392562	-0.919695	-1.05571	0.950243	0.722097			0.819574	0.0507743
0.0673355	0.597698	0.50081	-0.143376				0.237352	1.26626
2.45964	0.553262	0.515663	1.93952	1.96138			1.23913	-2.09401
-0.1751	-0.429717	-0.72334	-0.375339				-0.341615	0.106163
-0.334528	0.527594	-0.682947	-0.138296	-0.0376931			-0.131777	-0.22002
-0.3942	0.569916	-0.869137	-0.8424				1.09604	-3.96762
-1.58271	-0.0125015	-0.252465	-1.85418				-0.705806	-0.214036
0.821771	0.504172	-0.499204	0.583243				0.3727	0.832085
0.183299	-0.0122625	0.181132	0.237878	0.822897			2.07823	-0.994414
0.698698	0.210504	-0.510571	1.1471				1.46831	0.526521
0.895263	-0.326272	0.0417356	0.608689				-1.905	-0.331315
1.12012	1.39261	0.618581	1.01387	1.54275			-0.460547	0.335369
0.716767	0.0270642	-0.211689	0.713824	0.272175			0.873605	0.295471
0.594472	0.418597	-0.477536	0.284129				-0.0956549	0.568472
0.103436	0.590248	0.322098	0.199226	-0.337009			2.00258	-1.59336
0.698698	-1.58221	-1.01083	0.375453				0.217136	-2.04722
1.62002	0.122787	0.228886	0.759129				2.54116	-0.838346
-0.348837	0.210417	-0.398409	0.309992	0.239011			-0.00425049	-1.65324
1.12546	-0.0816505	-0.455795	0.829839				3.43937	-3.712
-0.429668	1.10219	-0.853923	-0.225884	0.205544			0.639793	-1.40664
-0.536161	-1.1608	-0.269265	-1.32159				3.13438	-3.79864
-0.564399	-0.129794	-0.769593	-0.686833				1.35818	-1.21647
-0.283907	0.469428	-0.651625	-0.546835				1.03129	-2.45712
0.163947	1.04862	0.100352	-0.329103	-0.259857			1.42381	-2.70056
-0.121004	0.189067	-0.586911	0.0469392	-0.240821			1.34601	0.943825
-0.670722	0.878211	1.21277	-0.50311				2.72354	-2.15486
0.913747	0.482383	-0.251138	0.264155				-0.24589	0.226098
1.00608	-0.44071	-0.614135	0.573185				1.44023	-0.566841
-1.34467	0.0540328	-0.891628	-0.849878	-1.31409			0.450146	-0.772469
-0.575322	0.169411	-0.0874566	-0.337455				1.82065	-3.07138
-0.423382	-0.425962	0.472679	-0.0479786	-0.0557009			1.82788	-2.77055
-1.60331	-0.0279914	-0.553289	-1.62026				0.899729	-4.82631
2.94362	0.45567	0.686232	2.38029	2.69486			-1.4647	1.13574
1.1941	-2.34517	-0.973578	1.20167				2.50915	-4.9902
1.4714	-1.27097	0.938662	1.8584	1.81265			-0.455499	-2.79942
0.0290175	0.421215	0.226767	-0.237981	1.02999			0.525696	-0.502554
0.0818211	-1.26764	-0.122395	-0.188305				-0.058472	-0.430002
0.444977	-0.20434	-0.210907	1.08892				2.72053	-2.22907
1.61425	1.45042	-0.13769	1.31964				1.09807	1.7986
-1.69	0.284649	-0.24081	-1.80378	-2.43683			1.77446	0.520637
2.19965	0.457352	0.698149	1.96039				3.27512	-0.660378
0.988092	-0.824513	-0.0470472	0.269585				1.35351	-2.85865
-0.874636	-0.799143	-0.328997	-0.666147				1.27869	-1.62317
1.4702	-1.95066	-0.634068	1.77495	1.35109			-0.932746	-0.766331
-0.732009	0.863613	-0.439779	-1.14164				1.33756	-3.0912
1.1454	-1.01531	0.442256	1.64719				3.9296	-2.47215
-0.245928	-1.28317	-0.48197	-0.0995182	-0.53731			0.847259	-5.0905
0.585122	-0.251243	-1.03988	0.406991				1.63331	-2.3214
-0.216238	-0.510257	-0.538346	-0.208633	-0.110262			-0.0158936	-1.97195
-0.241955	-0.156973	-0.721683	-0.345411				1.04889	-4.58913
0.799853	0.10308	0.485853	-0.0849177				1.00416	-1.89769
-0.652772	1.47097	0.579447	-0.743053	-0.476062			-2.29423	-5.84556
-1.47582	-0.198255	-0.389041	-0.877464				-2.39689	-0.445732
1.25883	-1.05321	0.272895	1.50248	0.511776			0.40849	-2.50144
0.454716	-0.370683	-0.0747154	0.0952373				2.94027	0.893222
-0.186804	0.113466	-0.602514	-0.51198				-0.0349079	-1.16031
0.964421	-0.798207	1.28224	0.976923				0.698192	-3.70131
3.44592	-0.553802	0.364236	3.17975				2.99518	-0.578624
-0.570949	-0.756047	0.358267	-1.27612				1.01358	-1.84466
-0.0583239	-0.147314	-0.608788	-0.226286				3.00999	-0.711638
-2.68693	-0.726679	-0.900258	-2.46695				-0.665951	-1.84331
-0.130602	-1.13244	0.0159096	-0.233943	-0.29823			0.371414	-4.16366
0.35105	0.463279	-0.448208	-0.262327				3.74033	-3.97443
0.712259	0.710852	0.465114	0.77056				-0.889871	-2.3382
0.722769	-1.32068	-0.310082	0.107456				0.319532	-0.371314
1.67044	-0.437083	-0.477831	2.12574	1.69141			0.0461781	-1.7072
-0.298006	-1.86706	-0.338657	-0.730571	-0.29823			0.126581	-3.40914
-1.88302	-1.68336	-0.640436	-1.57822				0.498661	-7.99172
-1.16858	-0.403897	-0.92199	-1.118	-0.927991			0.996818	-1.92582
-0.0134464	1.53232	0.524893	-0.634927	-0.435791			3.54099	-1.69789
1.2434	-1.58296	0.545059	0.982229				0.29458	-0.321827
-0.9764	-0.567787	-0.378304	-1.79962				1.9744	-1.13567
-0.822511	2.01199	-0.0116566	-1.46862	0.0334662			4.19339	-1.17759
2.79522	-0.546875	1.27578	2.46411	2.07415			-0.720427	-3.19531
0.675978	-1.84374	0.322098	-0.0700092				-2.14246	-0.873151
-1.07621	0.678071	-0.723008	-0.409435	-0.749195			3.73644	-0.0764659
-1.3392	-0.674374	0.146856	-0.648865	-1.66082			0.788269	-0.0993223
-1.59152	-0.777741	0.0238537	-1.49657				-1.81229	-1.62412
1.43627	0.237473	1.27319	1.26727				2.92681	-2.84192
-0.210331	1.18181	0.201607	-0.131278				2.51172	-1.66831
-0.544825	1.10436	0.366222	-0.955615				-1.6103	-0.812703
-0.44438	-1.6021	0.917332	-1.26573				3.48896	-3.22581
0.44985	0.588004	0.482098	-0.190292				1.58855	-3.56013
1.50021	0.131098	0.370188	1.38957	1.36337			0.22119	1.4938
-0.469747	0.835189	0.279108	-0.611847	-0.905159			-1.63977	0.589258
1.08118	-1.05207	0.74848	0.706835				1.87487	-3.94912
0.665323	0.600717	-0.28512	0.632119				0.817348	-0.476685
1.05406	-1.00867	0.728491	0.269924				2.86321	-0.767339
3.3559	0.354517	0.853603	3.73469	3.02082			3.85395	-1.53065
1.50021	-0.500367	1.17513	1.00599				1.36285	-0.897089
1.05814	1.00255	-0.208564	0.213781				2.14557	2.16307
-1.18161	-1.31592	-0.461649	0.0608211	-1.28873			0.465155	-2.43874
1.069	0.270369	2.3956	0.979577				1.68417	-1.41234
-1.28766	-1.53369	-0.620127	-1.26977				1.67237	-2.09551
0.169236	-0.293162	0.173539	-0.486331				1.10923	-2.53103
1.26139	0.704133	0.552345	1.26487	1.25137			-0.836152	-0.271256
0.430316	-0.124532	0.196883	0.144514				0.233319	1.0733
0.144487	-0.502669	0.170276	0.1832	-0.240821			0.225238	-2.82846
1.34619	-1.91636	1.82343	1.36877	0.321365			1.03647	-2.35583
-0.425476	1.08178	0.641372	-1.62417				1.78262	-3.39369
0.606899	0.316043	0.289423	0.547116				2.97256	-2.27756
0.824683	-0.307973	0.338249	0.395975				0.0533154	-2.66139
-0.702364	1.05247	0.577651	-0.914489	-0.950967			1.17635	-3.63158
0.79692	-0.856659	0.428808	0.468103				-1.67701	-1.18512
0.818857	-0.198548	0.836175	1.59618	0.962252			0.293261	1.71784
-0.540491	0.246947	-0.50189	-0.154347	-0.599599			2.17582	-0.876385
-2.87194	-1.1797	-0.433984	-2.80932				2.40377	-3.06135
1.09735	-0.894193	1.102	1.1496				-0.405467	-0.948751
0.93777	0.56422	0.590192	0.756265				-0.847585	-2.83963
0.0980447	-2.30794	0.258326	-0.265181				1.65799	-5.0885
1.69651	0.876527	2.8539	1.27447	1.9405			1.38608	-1.44135
-0.927564	0.688232	-0.312813	-1.10925				0.927781	-5.37317
1.17575	0.890862	1.03353	0.756265	0.618445			0.539125	-3.29042
-0.273872	-0.817871	0.74848	-0.402584				2.17224	-1.77014
-0.732009	-1.894	-0.982175	-0.861883				2.07527	-1.64265
-0.650534	-0.225865	0.20418	-0.480174	-0.395959			2.23757	0.100859
-0.0904708	-0.724791	1.37311	-0.588037				1.58681	-1.59029
0.28527	-2.36654	-0.0945957	-0.317866				1.26331	-2.64111
0.341011	0.517092	0.0729559	0.00154372				-0.724093	-2.5813
0.237254	0.978775	0.328169	0.195749	0.707468			0.159819	-0.399084
2.5638	-1.10351	3.35861	2.18758				1.96674	-1.89908
2.24902	-0.0747845	1.62889	1.22614				0.0873467	-2.09916
0.954626	-0.185477	0.432659	0.691928				-0.0807279	-0.574399
1.21754	-1.67782	0.657008	1.41935				1.33944	-6.28274
3.39536	0.499207	1.16016	2.74405				1.72757	-1.87053
-1.90874	0.271616	-0.989678	-1.10489	-1.92165			0.506058	-1.94784
0.226877	-0.103291	0.662194	0.706835	0.618445			-1.88891	1.2145
0.074586	0.548254	0.545059	-0.758005				1.32531	-3.79026
1.05406	-1.48772	0.847282	0.879702	0.975901			2.06786	-3.47252
0.372699	0.569014	0.651808	-0.152777				-0.323842	-0.364836
-0.757294	-0.699102	-0.156901	-0.459163	-1.23853			0.452652	-2.17682
-1.76963	1.28163	1.63327	-2.03259	-2.50663			1.0746	-4.04179
1.15599	-1.02714	0.0947208	1.88375	1.23871			-1.30788	-0.996529
0.545886	-2.31415	3.11414	-0.132057	0.433637			-0.00715716	1.31857
1.4714	-1.88618	1.0146	1.34548				1.0344	-0.553863
0.975581	-0.126859	0.281175	0.130317				1.00416	-1.46339
-0.575322	0.464096	-1.13109	0.0278344				1.81099	-1.96957
-0.379701	0.553725	-0.631844	-0.164571	0.305041			0.301166	-1.48302
-0.782768	0.595605	-0.527132	-0.732968	-0.6206			-1.4928	-2.1633
0.0326854	0.241681	0.180266	0.0865813	0.557872			-1.71217	-1.11132
-1.81642	0.116358	-1.05533	-1.3654	-1.14015			-0.535549	-0.89545
-0.369382	0.102436	-0.275164	0.284129	0.205544			2.4592	-2.64492
-0.12676	0.158981	0.986627	0.0815199	0.13768			1.8796	-3.49907
1.19932	-0.662934	0.0911087	2.05158	1.44817			-1.63977	-0.169333
-1.10162	0.630689	-0.00762897	-0.932923	-0.771073			0.920254	-4.16416
-2.62635	0.84113	-0.0434333	-2.0094	-2.75067			3.351	-1.55367
-0.361149	-0.627808	-0.0398256	-0.0434414	0.255631			3.0356	-0.129868
0.824683	1.09849	0.212305	0.832632	0.907145			-0.639069	-3.0509
-0.65501	0.350816	-0.28836	-0.00926379	-0.496365			2.57347	-2.3454
0.875245	-1.57595	0.750137	1.02172	1.31401			1.72093	-2.83255
0.0872375	-0.401388	0.358267	0.236506	-0.684333			-1.22912	-2.5348
0.0637046	-0.541113	0.226767	0.0869424	0.239011			0.24272	-2.54056
0.925073	-1.62925	1.31423	0.161106	0.722097			-1.93744	0.650429
2.9444	0.40725	1.67762	2.8181	2.90196			2.08784	-2.58881
0.501403	-0.0656145	1.23794	0.747654	0.573109			-0.151521	-3.43713
1.26139	-1.02932	2.78956	0.301285	1.43617			2.02751	-3.33529
-0.848474	0.0399753	-0.566797	-0.501782	0.527206			1.97822	1.1075
-0.727431	-0.237417	-0.515977	0.285141	-0.641721			1.25656	-2.03962
-0.0489259	-1.14287	0.249956	0.107456	-0.203041			0.465155	-2.75907
1.13345	1.85634	1.02336	1.31728	1.20047			3.76784	-2.6006
1.17181	0.598669	1.00581	1.35482	1.49576			-1.1397	-0.0631133
-0.142154	0.678309	-0.281886	0.457954	0.0859433			1.17833	-1.26792
-1.17379	0.786599	0.0576327	-1.21829	-1.31409			0.357233	-1.19082
0.156884	1.17932	1.48619	0.200268	0.401908			-1.01629	-1.68846
1.49662	-0.264717	1.21676	1.87403	1.51933			0.894304	-1.48359
1.31479	0.557716	1.76979	0.950243	1.90895			4.05613	-0.231051
1.30215	0.183263	1.12712	1.17203	1.30157			2.65556	-6.64062
0.798387	-0.066596	0.182431	1.31492	0.603395			4.06237	-0.40201
0.934952	1.06256	1.91249	0.76485	0.975901			1.65205	-1.39199
-1.17379	0.352139	-0.262583	-1.51787	-1.21369			2.80237	0.767361
-0.320279	0.510894	0.233117	-1.62939	-0.221882			1.34226	-1.4957
2.91207	-1.72362	1.42438	2.04057	3.12838			2.33509	-0.419048
1.99786	-0.887977	0.764995	1.77495	1.33877			3.52297	-4.30151
0.636236	1.02407	0.0838662	0.671047	0.64836			-0.331908	-2.84745
-0.7343	-0.647758	-0.13191	-0.632148	-0.815225			0.939574	-4.22663
1.4155	-0.135619	0.476452	1.10929	1.01654			-1.32343	-2.63682
1.20063	-0.204682	0.380071	1.06326	0.907145			1.79481	0.322551
-0.0246109	-0.171382	0.421085	-0.51865	0.272175			1.61359	-2.08859
0.0363493	-0.462993	0.237339	0.410222	-0.147092			-1.44379	-1.69514
0.0179905	1.51526	1.25498	-0.237173	-0.203041			-1.16498	-1.12976
-0.817811	-1.68261	1.26671	-0.526229	-1.21369			1.00835	-3.34211
0.438469	-1.92586	0.847282	-0.160634	0.794379			3.84436	-1.54811
1.58988	-1.35461	0.982176	1.67237	1.33877			2.28014	-2.35983
0.885269	-0.805476	0.929547	0.376107	0.239011			-0.133291	-1.40691
0.742203	0.52897	1.85911	-0.182353	0.272175			2.13251	-2.09004
-0.853216	-0.232339	0.0254856	-0.684947	-1.04434			0.424967	-1.88369
-0.35704	0.613283	-0.0441556	0.00451802	0.321365			1.25076	-1.13884
0.765972	0.771191	0.662194	1.2504	1.3878			2.21712	-4.07467
0.746672	0.80698	0.453716	1.48025	1.16183			0.961962	-3.95615
2.11176	-0.213956	0.219336	1.84072	1.5544			3.89981	-1.90414
0.480553	0.0161054	0.262499	0.896134	0.934802			0.701662	-1.03568
-0.188758	-0.559514	1.38543	-0.189497	0.10327			2.71211	-4.04454
0.695678	-0.254173	1.24844	0.868696	0.822897			-0.607117	-0.66145
1.84995	0.994587	1.69574	1.50691	1.93001			-0.802105	-3.05729
2.62464	1.02765	0.543234	3.08644	2.5559			0.498661	-0.94351
-0.0942726	-3.33244	0.973246	-0.141421	-0.0737977			3.3402	-2.48678
0.533236	-0.107865	1.33194	1.0581	0.618445			1.7818	-3.51765
-0.549165	-0.790315	1.06804	-0.452628	-0.6206			0.371414	-2.3944
-1.86068	-0.894077	0.151254	-1.44952	-2.30109			2.24389	-0.882291
1.52404	1.06873	0.820206	1.77495	1.49576			1.794	-2.36188
2.15253	-0.0453806	0.755102	1.23101	1.32641			0.803961	-3.72111
-1.67791	0.903527	-0.635022	-0.586214	-1.49671			1.2662	-3.67105
-0.365263	-2.26848	0.309904	-0.992086	-0.0376931			1.48001	-9.2232
-0.738886	0.194573	0.181349	-1.2325	-0.6206			3.71082	-1.82575
0.0618877	-0.958269	-0.0066824	-0.128164	0.13768			0.345582	-0.970238
1.08253	0.526241	0.8025	1.03997	1.0833			2.57725	-1.94801
1.06629	-1.5709	0.958279	1.01124	1.02999			-1.27043	1.26584
0.873811	-1.71746	1.38297	1.07612	1.17475			1.25849	-5.98628
-0.670722	-1.14711	0.888037	-0.944763	-1.04434			0.00590135	-0.0576086
-1.4673	1.11813	-1.00514	-0.984232	-1.7172			2.43029	-2.59183
0.842103	1.61739	0.581242	0.998091	1.56601			1.26235	-0.401093
1.14275	-0.617688	1.47326	1.13203	1.39995			1.27485	1.1567
							-1.00421	-1.08134
							0.2063	-2.08094
							-0.998194	-0.259788
							1.2294	-1.38383
							1.63929	-2.7229
							-0.145432	-1.01424
							-1.96473	-0.781874
							0.441356	-0.820163
							-0.136322	-0.0654949
							0.291941	-0.348171
							-2.08207	-0.774083
							2.42037	-3.68072
							2.06043	-4.25691
							1.39994	-5.38226
							0.931002	-3.24723
							2.35139	-4.60024
							0.0802877	-0.778555
							-0.895683	-1.55513
							0.872512	-4.8745
							-0.267962	-1.58385
							-0.397207	1.24617
							2.51943	-1.31794
							-0.919039	-2.23183
							1.33285	-3.89682
							0.588671	-0.558614
							1.28539	-0.682314
							-2.52699	1.0667
							-0.199119	0.46111
							1.25463	-4.52315
							0.0461781	-4.11843
							0.0361581	-0.908908
							-1.01024	-0.696689
							0.948122	-2.79325
							2.81288	-2.53546
							0.140474	-9.3956
							-0.188306	-0.312759
							0.604216	-1.37597
							-0.214631	0.595823
							0.37527	-0.0798139
							0.240037	0.726301
							2.23405	0.00534045
							0.0518893	-0.0727558
							0.674965	-0.409319
							2.23265	0.0567748
							-1.36153	0.178701
							3.00122	-3.78561
							0.637434	-0.715539
							0.772496	-1.1554
							2.21075	0.677255
							2.48265	-0.0510466
							-0.43706	0.873162
							-0.474049	0.262111
							0.498661	-2.54993
							-0.133291	1.21746
							0.226587	0.944014
							-0.920993	-0.773566
							1.80856	-4.49048
							1.99879	-0.726781
							-1.64471	0.229482
							-0.338376	-4.20904
							1.9071	-0.844534
							0.0887565	-3.66863
							3.11064	-2.03407
							2.17295	-3.24844
							0.761181	-3.57106
							2.56905	-0.661421
							2.64203	-2.78963
							-1.36378	0.2353
							-0.26164	0.0108514
							0.342987	-0.922014
							1.43841	-0.863824
							-0.145432	-1.98108
							3.7554	-0.404606
							0.782645	-2.54584
							0.676131	-0.951921
							-1.62746	-0.642942
							0.373985	-0.181326
							-1.33682	-1.24296
							1.90162	-3.89367
							0.845053	-1.24798
							0.919177	-5.12961
							-1.80708	0.40853
							0.253429	-0.761968
							0.203585	1.29315
							1.40363	-1.0855
							1.40915	-1.72402
							-0.24432	-0.576877
							0.543994	-3.20153
							1.094	-4.25844
							1.47731	-1.70268
							2.27181	-2.59343
							0.821798	-0.0096505
							-0.966288	-3.11767
							-0.702161	-1.29513
							2.52007	-0.478467
							1.89377	-1.45507
							-0.400508	-4.69686
							-0.968273	0.89068
							0.595855	-0.740157
							0.466402	-2.78376
							-0.0129787	-0.342501
							-0.0261175	-2.88772
							0.287979	0.0813915
							3.9369	-2.67759
							0.525696	-2.44257
							3.48239	-1.98655
							1.04786	-2.38445
							-2.459	-1.21031
							-0.348104	-0.375493
							1.14448	-1.07808
							1.05714	-2.26275
							0.845053	0.654619
							-1.89694	-1.04291
							1.25559	-2.91495
							3.05345	-3.29859
							-2.07071	0.831458
							0.863752	-0.467516
							-0.649794	-3.82361
							2.01469	-3.57625
							-0.185224	0.687648
							0.0116875	-0.189429
							1.12942	-3.00671
							-0.249034	0.0785596
							-1.50223	-0.0516107
							-0.942573	-3.76469
							0.579066	-4.89915
							2.42764	-4.75765
							-0.433719	-5.93816
							-0.198547	1.11479	0.358267	-0.775953
							1.3649	0.384445	-0.0584106	1.60902
							-1.13494	-0.98309	-0.326795	-0.793034	-1.77446
							-0.700094	-0.913306	0.828206	-0.610468
							1.90669	-1.46337	1.12296	2.06073	1.62354
							0.820315	-4.70124	3.33568	-0.493384
							1.66361	-0.319786	0.850445	1.42163
							-1.17639	-1.28102	0.000639249	-1.70821
							-1.01846	0.30612	0.79278	-1.57822
							0.422144	-1.4062	1.97389	-0.563969
							1.38844	-1.87907	1.33194	1.19429	0.707468
							2.31282	-2.46656	1.36196	1.64719	1.80179
							3.6211	-0.674842	2.54518	3.11704	4.32555
							1.62002	-0.112778	2.40474	1.24557	1.28908
							3.18387	-1.99596	1.55193	2.27369	2.14414
							0.199051	-1.86867	1.02482	0.426006	0.321365

## Sheet: Fig.3
Cognitively unimpaired							Cognitively impaired
log_zscore_ttau	log_zscore_hcv_avg	log_zscore_csfnfl	log_zscore_ng	log_zscore_snap25			log_zscore_ttau	log_zscore_hcv_avg	log_zscore_csfnfl	log_zscore_ng	log_zscore_snap25
0.163948	-0.548248	1.60823	-0.483636	-1.39106			0.498661	-4.5844	7.36025	-0.925193	-0.0354582
0.46016	0.595756	0.232466	-0.482047	-0.987079			0.902978	-1.2773	-0.326628	1.18521	1.6087
-0.817191	0.864143	-1.2267	0.365057	-0.315979			0.882338	-2.95081	0.386959	0.836992	-0.0334206
-0.0437234	-0.0179129	-0.11888	0.252552	-0.817124			0.314296	1.06647	0.161673	0.0394546	0.461435
-0.264799	-2.50603	1.77703	0.516314	0.419386			0.574252	-2.71539	1.90652	0.704589	1.54718
0.956646	-1.15319	0.555346	0.191791	0.69465			1.91647	-1.70303	-0.529384	1.22692	1.55328
1.11732	-0.375303	2.48772	1.30593	1.60229			2.29121	-1.86496	1.21496	2.06597	1.13752
-0.509775	0.822124	-0.422853	-0.581703	0.202837			-0.372558	-1.68789	-1.33103	0.478776	-1.84111
0.319532	1.29022	-0.236663	0.636441	1.39361			2.20081	-0.147708	0.593581	1.01099	1.65766
1.8126	-1.77952	1.43962	1.18793	1.63816			1.25656	-2.63762	2.93784	0.169057	0.703361
0.0533154	0.306126	1.27184	-0.89067	-0.440032			0.996818	-2.44054	0.343284	0.0370378	2.66297
0.291941	-0.449621	-0.0409706	0.457408	-0.502096			1.44841	-1.6244	0.0204592	0.997361	1.82644
0.907306	-0.952887	0.0291293	0.869623	-0.731525			1.66646	1.06679	-0.271673	1.014	1.41297
-0.325454	-0.248929	-1.1217	0.460936	0.204969			-1.1777	-2.52905	0.860956	-1.69825	-0.596433
1.5816	-0.171478	0.0030406	0.534637	0.614862			0.923482	-1.09662	1.73415	0.824852	2.47627
-0.377472	0.985542	-0.362751	-0.409649	-0.00585381			2.07749	-1.73148	0.469902	2.19358	1.16225
-0.640854	-1.04149	1.04134	-0.999364	-0.139864			1.15347	-2.69164	0.251233	0.983604	1.53677
1.45385	0.517753	1.27184	0.779354	-0.0874607			3.58717	-1.71982	0.996255	2.08928	1.73685
1.62818	0.0745359	0.703058	1.60984	2.04576			-0.88021	-0.265518	1.64312	-0.707709	-0.287448
0.496192	-0.917799	0.574527	0.182998	-0.838196			2.76883	-0.816474	0.120028	1.89593	0.0627581
0.344285	1.28777	-0.698778	0.255198	0.686477			1.40731	-0.574807	1.12353	0.511873	2.41881
-0.0393125	0.611539	-0.149414	-0.315835	1.98012			0.770236	-1.08707	0.908182	0.437208	-0.605075
-0.302968	0.927209	0.369055	0.370426	-1.35611			0.22119	-2.66845	0.445018	1.09022	-1.16732
-0.0378436	1.20188	0.232466	0.345684	-0.596508			-0.580741	-1.76392	0.301567	0.130462	-0.678153
1.61015	-1.27645	1.38055	1.353	0.710916			1.9297	-1.21104	0.912438	1.40952	0.75564
0.0873467	1.02067	-0.268473	0.414122	1.02575			-1.07532	-3.39146	-0.0350636	-1.98234	-1.6812
-0.0718063	2.15904	-1.18688	0.0882712	-0.67016			1.01358	-3.44305	1.64477	0.490381	1.71429
-0.891807	0.970269	1.35968	-0.681181	-3.55233			-0.0747773	-3.91473	1.66779	-0.675029	0.0987731
1.67069	1.80294	-0.0528209	0.810029	0.688586			1.15248	-1.60021	0.0834444	0.255198	1.12976
0.814007	1.385	0.288406	0.44873	0.746412			3.87097	-0.696345	1.5763	2.15609	2.54301
0.084525	0.0330937	-0.593092	0.138475	0.222847			1.49792	-0.711275	-0.926511	0.854393	0.199881
-0.109151	-1.26941	0.277834	0.619263	-0.792208			1.33756	0.12116	0.958837	0.893872	1.20046
0.230628	1.69805	0.147858	0.527241	-0.290721			1.85266	0.371062	0.407286	1.41656	0.949124
0.455157	1.30597	1.12945	0.196128	-0.14952			-0.370921	-0.213388	0.194562	0.352369	-0.892896
0.839532	-0.00449826	0.202726	0.761894	1.01629			2.348	-1.02178	5.26805	0.331647	1.77521
2.39843	0.785041	0.746165	1.75154	1.33351			1.2294	-0.289033	-1.02454	1.4442	1.70945
1.61101	-2.00777	0.730358	1.08148	0.106435			2.047	-3.373	1.76914	0.840597	4.2648
-0.140874	-0.22085	0.240524	-0.0587817	-1.03818			1.27293	-1.36959	-0.158637	0.504065	0.050779
0.0160199	0.588012	0.511719	0.378498	-0.692703			3.7524	-2.96704	3.04149	1.57646	1.22673
-0.554588	1.78692	-0.886627	-0.22955	0.24445			1.23913	-0.840333	1.67269	1.13243	1.08057
-0.706908	0.864771	-1.05649	-0.50311	0.321365			0.863752	-1.67422	0.407286	0.649543	1.7412
-0.542657	1.02868	-1.12627	-0.0212363	-0.662965			1.16941	-2.05078	2.63671	0.88144	0.853936
-0.872249	0.27088	-1.50718	0.187389	-0.950967			1.41374	0.158695	0.799712	1.11311	1.47278
-1.81328	-0.109458	-0.437749	-1.2081	-1.63295			-0.940605	0.179427	-1.47789	-0.232916	-1.90583
0.444977	-0.735653	-0.0242626	0.682535	0.272175			0.32084	-0.262309	0.128405	0.46793	-0.748409
-1.76344	0.241557	-1.06777	-0.912958	-2.1702			0.355941	-2.45763	1.53546	-0.297615	-1.45739
-1.04345	-0.0347856	-0.0963225	-1.31103	-0.974087			2.68548	-0.908944	1.79276	1.22924	1.90361
-0.293972	0.0945164	-0.956859	-0.185923	0.0859433			2.01696	-1.16651	1.93503	1.48262	2.85463
-0.465506	0.533921	-0.768577	-1.01631	-0.684333			1.11631	-3.37071	1.61824	1.09047	0.695985
1.34619	1.21082	0.485853	1.31728	1.23871			1.91881	0.351687	1.17446	0.899636	1.39751
0.310719	0.896165	-0.587844	0.705377	0.496281			-0.785221	0.101043	-0.24617	-0.882189	-1.56325
0.888127	0.274875	-0.634386	0.854878	1.12277			-0.341615	-2.55293	1.67596	-0.007234	-0.254388
0.354389	0.284708	-0.859925	1.02695	0.962252			3.41691	-1.27284	2.05348	1.55943	2.38874
-0.900998	0.534713	0.461322	-1.0466	-0.859916			1.88276	-2.67575	1.26055	1.44213	1.03716
-0.702364	1.43613	-0.344196	-0.879985	-0.771073			1.60325	-3.2324	0.111627	1.60399	0.559129
-0.171207	-0.244501	-0.143738	-0.448279	-0.00194072			2.49561	-1.8404	0.595954	1.0419	2.30776
-0.5103	0.159038	0.771566	-0.467461	0.154764			2.01545	0.709018	0.933621	0.846382	0.70855
0.556918	0.365577	-0.598446	0.678122	0.751181			0.33909	-4.24246	0.543293	0.659545	-0.430605
0.144487	1.67258	-0.0126054	0.188784	0.171769			2.80646	-0.991517	0.703058	1.59525	1.28386
2.97721	1.75892	1.04798	2.4031	2.94997			2.15496	-1.24518	0.826119	1.8451	1.59326
-0.300025	0.518707	-0.24266	-0.687305	0.353795			-0.99619	-0.0820577	0.663937	-0.749412	-0.2487
0.392562	-0.919695	-1.05571	0.950243	0.722097			1.35912	-3.01654	1.15498	0.793325	1.71244
2.45964	0.553262	0.515663	1.93952	1.96138			1.63331	-2.78943	0.643009	0.720496	1.18592
-0.334528	0.527594	-0.682947	-0.138296	-0.0376931			2.8088	1.73433	0.712187	0.828357	2.56699
0.183299	-0.0122625	0.181132	0.237878	0.822897			1.37774	-1.31756	0.043522	1.3953	0.117692
1.12012	1.39261	0.618581	1.01387	1.54275			-0.535549	0.219244	0.191835	-0.142587	-0.0383356
0.716767	0.0270642	-0.211689	0.713824	0.272175			2.52263	-2.19207	1.11561	1.60734	1.82001
0.103436	0.590248	0.322098	0.199226	-0.337009			-0.970258	-0.986678	-0.511934	-0.145873	0.12592
-0.348837	0.210417	-0.398409	0.309992	0.239011			2.28913	-0.793468	0.499482	1.40888	0.453988
-0.429668	1.10219	-0.853923	-0.225884	0.205544			1.64695	-2.73014	0.691607	0.851337	2.47755
0.163947	1.04862	0.100352	-0.329103	-0.259857			0.41864	-0.665948	-0.070688	0.693061	1.38558
-0.121004	0.189067	-0.586911	0.0469392	-0.240821			1.4638	-2.01871	-0.214603	0.863519	1.49339
-1.34467	0.0540328	-0.891628	-0.849878	-1.31409			-0.762852	-1.84512	2.19469	-3.23751	-1.82825
-0.423382	-0.425962	0.472679	-0.0479786	-0.0557009			0.814007	-5.58808	2.76387	0.283648	1.11542
2.94362	0.45567	0.686232	2.38029	2.69486			0.435063	-0.0473932	0.343284	0.302139	-1.13498
1.4714	-1.27097	0.938662	1.8584	1.81265			0.305111	-0.270988	1.27372	-0.0228715	0.416412
0.0290175	0.421215	0.226767	-0.237981	1.02999			1.6427	-1.62486	1.43252	1.02417	1.09675
-1.69	0.284649	-0.24081	-1.80378	-2.43683			-1.13494	-0.98309	-0.326795	-0.793034	-1.77446
1.4702	-1.95066	-0.634068	1.77495	1.35109			1.90669	-1.46337	1.12296	2.06073	1.62354
-0.245928	-1.28317	-0.48197	-0.0995182	-0.53731			1.38844	-1.87907	1.33194	1.19429	0.707468
-0.216238	-0.510257	-0.538346	-0.208633	-0.110262			2.31282	-2.46656	1.36196	1.64719	1.80179
-0.652772	1.47097	0.579447	-0.743053	-0.476062			3.6211	-0.674842	2.54518	3.11704	4.32555
1.25883	-1.05321	0.272895	1.50248	0.511776			1.62002	-0.112778	2.40474	1.24557	1.28908
-0.130602	-1.13244	0.0159096	-0.233943	-0.29823			3.18387	-1.99596	1.55193	2.27369	2.14414
1.67044	-0.437083	-0.477831	2.12574	1.69141			0.199051	-1.86867	1.02482	0.426006	0.321365
-0.298006	-1.86706	-0.338657	-0.730571	-0.29823
-1.16858	-0.403897	-0.92199	-1.118	-0.927991
-0.0134464	1.53232	0.524893	-0.634927	-0.435791
-0.822511	2.01199	-0.0116566	-1.46862	0.0334662
2.79522	-0.546875	1.27578	2.46411	2.07415
-1.07621	0.678071	-0.723008	-0.409435	-0.749195
-1.3392	-0.674374	0.146856	-0.648865	-1.66082
1.50021	0.131098	0.370188	1.38957	1.36337
-0.469747	0.835189	0.279108	-0.611847	-0.905159
3.3559	0.354517	0.853603	3.73469	3.02082
-1.18161	-1.31592	-0.461649	0.0608211	-1.28873
1.26139	0.704133	0.552345	1.26487	1.25137
0.144487	-0.502669	0.170276	0.1832	-0.240821
1.34619	-1.91636	1.82343	1.36877	0.321365
-0.702364	1.05247	0.577651	-0.914489	-0.950967
0.818857	-0.198548	0.836175	1.59618	0.962252
-0.540491	0.246947	-0.50189	-0.154347	-0.599599
1.69651	0.876527	2.8539	1.27447	1.9405
1.17575	0.890862	1.03353	0.756265	0.618445
-0.650534	-0.225865	0.20418	-0.480174	-0.395959
0.237254	0.978775	0.328169	0.195749	0.707468
-1.90874	0.271616	-0.989678	-1.10489	-1.92165
0.226877	-0.103291	0.662194	0.706835	0.618445
1.05406	-1.48772	0.847282	0.879702	0.975901
-0.757294	-0.699102	-0.156901	-0.459163	-1.23853
-1.76963	1.28163	1.63327	-2.03259	-2.50663
1.15599	-1.02714	0.0947208	1.88375	1.23871
0.545886	-2.31415	3.11414	-0.132057	0.433637
-0.379701	0.553725	-0.631844	-0.164571	0.305041
-0.782768	0.595605	-0.527132	-0.732968	-0.6206
0.0326854	0.241681	0.180266	0.0865813	0.557872
-1.81642	0.116358	-1.05533	-1.3654	-1.14015
-0.369382	0.102436	-0.275164	0.284129	0.205544
-0.12676	0.158981	0.986627	0.0815199	0.13768
1.19932	-0.662934	0.0911087	2.05158	1.44817
-1.10162	0.630689	-0.00762897	-0.932923	-0.771073
-2.62635	0.84113	-0.0434333	-2.0094	-2.75067
-0.361149	-0.627808	-0.0398256	-0.0434414	0.255631
0.824683	1.09849	0.212305	0.832632	0.907145
-0.65501	0.350816	-0.28836	-0.00926379	-0.496365
0.875245	-1.57595	0.750137	1.02172	1.31401
0.0872375	-0.401388	0.358267	0.236506	-0.684333
0.0637046	-0.541113	0.226767	0.0869424	0.239011
0.925073	-1.62925	1.31423	0.161106	0.722097
2.9444	0.40725	1.67762	2.8181	2.90196
0.501403	-0.0656145	1.23794	0.747654	0.573109
1.26139	-1.02932	2.78956	0.301285	1.43617
-0.848474	0.0399753	-0.566797	-0.501782	0.527206
-0.727431	-0.237417	-0.515977	0.285141	-0.641721
-0.0489259	-1.14287	0.249956	0.107456	-0.203041
1.13345	1.85634	1.02336	1.31728	1.20047
1.17181	0.598669	1.00581	1.35482	1.49576
-0.142154	0.678309	-0.281886	0.457954	0.0859433
-1.17379	0.786599	0.0576327	-1.21829	-1.31409
0.156884	1.17932	1.48619	0.200268	0.401908
1.49662	-0.264717	1.21676	1.87403	1.51933
1.31479	0.557716	1.76979	0.950243	1.90895
1.30215	0.183263	1.12712	1.17203	1.30157
0.798387	-0.066596	0.182431	1.31492	0.603395
0.934952	1.06256	1.91249	0.76485	0.975901
-1.17379	0.352139	-0.262583	-1.51787	-1.21369
-0.320279	0.510894	0.233117	-1.62939	-0.221882
2.91207	-1.72362	1.42438	2.04057	3.12838
1.99786	-0.887977	0.764995	1.77495	1.33877
0.636236	1.02407	0.0838662	0.671047	0.64836
-0.7343	-0.647758	-0.13191	-0.632148	-0.815225
1.4155	-0.135619	0.476452	1.10929	1.01654
1.20063	-0.204682	0.380071	1.06326	0.907145
-0.0246109	-0.171382	0.421085	-0.51865	0.272175
0.0363493	-0.462993	0.237339	0.410222	-0.147092
0.0179905	1.51526	1.25498	-0.237173	-0.203041
-0.817811	-1.68261	1.26671	-0.526229	-1.21369
0.438469	-1.92586	0.847282	-0.160634	0.794379
1.58988	-1.35461	0.982176	1.67237	1.33877
0.885269	-0.805476	0.929547	0.376107	0.239011
0.742203	0.52897	1.85911	-0.182353	0.272175
-0.853216	-0.232339	0.0254856	-0.684947	-1.04434
-0.35704	0.613283	-0.0441556	0.00451802	0.321365
0.765972	0.771191	0.662194	1.2504	1.3878
0.746672	0.80698	0.453716	1.48025	1.16183
2.11176	-0.213956	0.219336	1.84072	1.5544
0.480553	0.0161054	0.262499	0.896134	0.934802
-0.188758	-0.559514	1.38543	-0.189497	0.10327
0.695678	-0.254173	1.24844	0.868696	0.822897
1.84995	0.994587	1.69574	1.50691	1.93001
2.62464	1.02765	0.543234	3.08644	2.5559
-0.0942726	-3.33244	0.973246	-0.141421	-0.0737977
0.533236	-0.107865	1.33194	1.0581	0.618445
-0.549165	-0.790315	1.06804	-0.452628	-0.6206
-1.86068	-0.894077	0.151254	-1.44952	-2.30109
1.52404	1.06873	0.820206	1.77495	1.49576
2.15253	-0.0453806	0.755102	1.23101	1.32641
-1.67791	0.903527	-0.635022	-0.586214	-1.49671
-0.365263	-2.26848	0.309904	-0.992086	-0.0376931
-0.738886	0.194573	0.181349	-1.2325	-0.6206
0.0618877	-0.958269	-0.0066824	-0.128164	0.13768
1.08253	0.526241	0.8025	1.03997	1.0833
1.06629	-1.5709	0.958279	1.01124	1.02999
0.873811	-1.71746	1.38297	1.07612	1.17475
-0.670722	-1.14711	0.888037	-0.944763	-1.04434
-1.4673	1.11813	-1.00514	-0.984232	-1.7172
0.842103	1.61739	0.581242	0.998091	1.56601
1.14275	-0.617688	1.47326	1.13203	1.39995

## Sheet: Fig.4
Fig.4a													Fig.4b
Group	N-S-	N-S-	N-S+	N-S+	N-S+	N+S-	N+S-	N+S-	N+S+	N+S+	N+S+		N-S-	N-S+	N+S-	N+S+
Clinical status	CU	MCI	CU	MCI	AD	CU	MCI	AD	CU	MCI	AD		-0.251297	-0.85087	0.178159	1.33567
Count	74	11	106	28	3	72	32	6	95	129	28		-0.645064	0.350655	-0.852059	1.2512
Percentage	87.0588	12.9412	77.3723	20.438	2.18978	65.4545	29.0909	5.45455	37.6984	51.1905	11.1111		-0.91511	0.190056	0.301881	0.481515
													-0.455913	-0.730717	-0.0038539	-0.0407324
													0.265002	0.651632	-0.904403	3.58407
													0.129385	-0.0966449	-0.499929	0.718251
													-0.683132	-0.307209	-0.982918	0.825317
													-0.527291	0.385155	0.822938	2.53838
													-0.7212	0.134143	-0.94485	2.91312
													1.1144	4.211	-0.616513	0.695648
													-0.0978346	1.66995	-0.769975	-0.332191
													-0.507067	2.0661	-0.869904	-0.0716627
													-0.767596	1.82936	-1.39691	1.72587
													-0.43331	1.29165	-0.0074228	0.548134
													-0.0573872	-0.602237	-0.830646	-0.17754
													-0.69027	1.38087	-0.886559	1.78297
													-0.91392	0.608805	0.545755	-0.350036
													-0.173971	-0.423793	-0.202522	0.777732
													-0.956747	0.467239	-0.146609	0.375638
													-0.49755	0.201952	-0.0407324	0.75156
													-0.200143	1.61642	0.313777	2.03636
													-0.777113	0.156746	-0.620082	2.87505
													-0.838973	-0.453534	-0.499929	0.962125
													-0.576065	-0.378587	-0.100214	0.181728
													-0.806853	-0.404759	-0.171592	2.64426
													-0.868714	-0.172781	-0.671236	1.05016
													-0.802095	0.073472	-0.987677	3.21052
													-0.710493	0.467239	-0.590341	-0.429741
													-0.558221	2.21837	-0.0086124	2.4908
													-0.545135	3.39016	0.471998	1.51173
													-0.737086	-0.0692835	0.167453	2.50745
													-0.830743	1.92216	-0.251297	1.12986
													-0.950415	0.476756	-0.27152	1.88052
													-1.43084	1.23098	-0.407138	2.50864
													-0.546305	1.6759	0.267381	0.109161
													-0.633024	1.94	-0.535618	0.723009
													-0.88104	0.468429	-0.0966449	-0.395242
													-0.733618	0.621891	-0.840163	1.37374
													-0.582727	2.76084	-0.254866	2.28618
													-1.53664	-0.0716627	-0.824698	1.55218
													-0.822071	0.345897	-0.696218	1.02399
													-0.407554	-0.94604	0.121057	2.09227
													-0.0745535	1.38325	-0.0901629	0.740854
													-0.437039	2.69066	-1.45859	1.75442
													-0.487336	1.32853	-0.14046	2.28856
													-0.319101	0.0544379	-0.535898	2.28023
													-0.51682	2.73229	-0.792586	1.00495
													-0.393679	2.45749	-0.981634	5.41847
													0.019103	0.260244	-0.402351	0.43155
													-0.709336	2.03993	-0.29482	3.5341
													-0.634758	0.863385	-0.393679	1.3202
													-0.110976	2.83222	-0.974696	1.1489
													-1.38921	2.18982	-1.36146	7.45988
													-0.756165	-0.128765	-1.31984	0.575495
													-0.695461	3.615	-0.286148	1.23336
													0.20815	1.068	-0.554976	1.871
													-0.150866	0.604046	-0.298288	5.15438
													-0.823805	-0.110976	-1.32678	0.0461105
													-1.00418	-0.608742	-0.603539	1.5962
													-0.329507	1.08401	-0.626086	1.66995
													-0.610477	-0.860227	-1.18109	0.299501
													0.312213	0.213353	-1.33892	2.61809
													-0.549773	1.22797	-0.0606785	1.86029
													-0.513351	0.182135	-0.861962	1.45463
													-0.733618	0.242838	-0.360726	1.37612
													-0.607008	1.81072	-0.33471	0.700406
													-0.900118	0.112759	-0.357257	1.30236
													-0.96429	-0.379804	0.705917	-0.576065
													-1.51062	1.33723	-1.2626	0.772974
													-0.067616	1.1187	-0.308695	2.20648
													0.230697	1.40661	-0.631289	0.994245
													-1.43431	0.166525	-0.192491	1.08347
													-0.475195	1.61647	-1.8849	2.05658
													-0.794321	2.34317	-0.258398	1.89598
													-1.46032	0.811714	-1.04407	0.841972
													-1.02152	0.211619	-0.40582	3.88266
													-1.85871	1.15512	-1.49674	0.338759
													-1.07009	0.513401	-0.731883	-0.389294
													-1.07009	0.428416	-1.06662	1.00376
													-0.424898	-0.0884286	-0.934805	0.824128
													-0.121382	1.20542	-1.17762	1.59144
													0.638276	2.26686	-1.33198	1.83888
													-1.38228	0.721526	-0.528961	6.19768
													-0.761368	2.4777e-05	-1.14467	2.32663
													-1.2574	4.30302	0.0243061	1.43917
														0.44576	-1.96208	4.26572
														3.23117	-0.0450691	1.16912
														0.731933	-0.385007	-0.428551
														0.587979	0.730198	2.743
														1.10309	-0.756165	1.09655
														0.470042	-0.693727	2.23979
														-0.0398659	-0.221976	4.19673
														1.80204	-1.07182	1.15009
														-0.449179	0.140509	0.259054
														-0.249726	-0.775243	0.0841786
														0.842933	0.416276	5.8634
														4.22844	0.282729	3.14628
														1.79337	-0.842883	0.674234
														2.75075	-0.757899	3.78273
														1.43262	-0.161273	1.10845
														0.603589	-0.820337	0.675424
														1.53322	0.300072	0.859817
														1.62514	-0.846352	2.60143
														0.549823	-0.310429	1.02399
														5.19622	-0.225444	1.63426
														1.02331	-0.613945	1.45701
														1.03718	-1.4846	1.78773
														1.2904	-0.463054	-0.229883
														0.483917	-0.0797567	0.0116113
														0.872417	-0.709336	1.23217
														1.91825		0.135333
														1.17593		0.763457
														0.197744		1.77107
														0.0919469		3.36874
														5.29508		2.1922
														-0.634758		1.7913
														-0.107507		0.960935
														-0.254929		0.410137
														0.735402		1.33448
														-0.697196		0.899074
														4.23018		0.56122
														1.12043		3.08085
														1.17073		1.5498
														-0.268804		1.8936
														0.0121654		-0.840163
														1.36325		0.649252
														1.3459		4.98426
														0.868949		1.98521
														0.51687		1.58192
														-0.456117		3.00829
														0.666026		0.991865
														0.643479		0.151987
														2.15933		3.61024
														3.5555		2.58954
														1.65983		1.43441
														1.05453		2.41466
														0.756214		4.34424
																1.59263
																2.77155
																2.0316
																1.25834
																2.15175
																1.62356
																0.441067
																0.424412
																1.28213
																3.05825
																1.54504
																0.793197
																2.64069
																1.64259
																5.73492
																0.444636
																4.92716
																-0.325054
																0.30545
																0.225744
																2.08038
																1.39396
																1.32615
																3.96356
																3.01186
																1.4808
																0.832455
																2.34923
																0.621891
																0.24121
																4.16698
																1.63664
																1.61999
																0.30701
																-0.126585
																0.25151
																0.0381811
																0.820386
																0.608792
																0.587979
																1.11003
																0.957402
																-0.511617
																1.20022
																1.58351
																0.30701
																0.934855
																1.58178
																1.13604
																0.459635
																1.28693
																0.317416
																0.905371
																5.42343
																0.615729
																1.87836
																1.26612
																3.90758
																0.561964
																1.05279
																1.01811
																1.62514
																-1.07529
																2.25125
																0.2914
																2.4777e-05
																1.40661
																0.735402
																0.702448
																0.728464
																1.07361
																1.86795
																3.4341
																2.8392
																0.89323
																1.23143
																0.0815406
																1.01811
																1.14992
																1.58351
																0.919246
																-0.466523
																1.20715
																-0.459586
																0.796105
																-0.0554754
																-0.0780223
																0.856808
																0.367713
																1.46558
																1.2904
																-0.752696
																-0.183819
																1.61993
																0.704183
																4.15907
																2.40214
																1.50373
																2.95541
																1.20889
																-0.104038
																1.75695
																5.88304
																0.808245
																1.80204
																2.59639
																0.345166
																0.584511
																4.77824
																0.402401
																2.6675
																1.03371
																0.79437
																0.0537905
																1.13257

## Sheet: Suppl. Fig.1
Supplementary Fig.1a ADNI									Supplementary Fig.1b WRAP									Supplementary Fig.1c ADNI
HCV*-1	NfL	T-tau	Ng	SNAP25	Tau PET	Aβ1-42*-1			HCV*-1	NfL	T-tau	Ng	SNAP25	Tau PET	Aβ1-42*-1			HCV*-1	NfL	T-tau	Ng	SNAP25	Tau PET	Aβ1-42*-1
-0.367861		0.680899			0.0940766	2.09359			-0.864771	-1.05649	-0.706908	-0.50311	0.321365		-0.707543					1.34693			8.73299	3.24205
		-0.799813			-1.09804	0.132667			-0.00867725	-0.5894	0.0509659	-0.198651			-0.533919					4.08032			3.26811	3.09069
0.325958		-0.568454			-1.21978	1.08762			-1.40971	-1.65717	0.0290175	0.205126		0.305824	0.160088					-0.568454			0.153707	0.210796
0.207379		-1.43994			-0.697905	1.20017			-1.02868	-1.12627	-0.542657	-0.0212363	-0.662965	0.13626	0.116224			-0.320356		2.3624			1.82727	0.507114
-0.275575		0.666281			0.709993	1.43862			-0.356054	-0.87946	1.1054	1.3408			-0.822252			0.0688958		0.9313			1.16816	2.16312
1.03285		1.53056			0.181218	0.407106			-0.27088	-1.50718	-0.872249	0.187389	-0.950967		0.733094					2.70846			5.86422	1.89505
-0.494638		0.1749			0.891997	-1.24894			0.109458	-0.437749	-1.81328	-1.2081	-1.63295	-0.332086	1.05861					0.475292			5.84879	3.01932
-0.268246		-1.28			-0.750709	1.00376			-1.64724	-1.4621	-0.831929	-0.749796			0.936122			-1.3864		-0.820801			0.26335	4.62327
		2.00856			0.45695	0.537347			-0.869306	-0.422443	0.356058	0.498025			-0.80772					2.4497			0.567907	1.52761
0.365818		-0.720882			-0.539633	0.646981			0.735653	-0.0242626	0.444977	0.682535	0.272175		2.56576			0.949896		0.304076			1.88375	2.71411
		0.253286			-1.70193	-1.29229			-2.83113	0.565036	-0.998604	-1.75492			2.06277					0.899596			-0.38225	-0.822983
1.41911		2.52015			1.46669	0.96818			-3.02507	-0.33534	1.21494	1.20658			-0.186225					0.527905			1.24511	4.51054
-0.47923		-0.896304			-0.655435	0.288988			1.62978	-0.964274	-0.00231812	-0.106074			-0.193085					0.958236			8.41948	3.69127
		0.258814			-1.88512	-0.576326			0.884539	-1.23861	0.0124637	0.40505			0.315308					-0.0553155			3.92348	1.93756
1.48431		2.0937			1.98736	1.46053			0.852689	-1.05339	-0.452815	-0.722439			1.63496					0.110536			4.32769	2.1656
1.54716		0.212925			0.448416	-1.92942			-0.272207	0.0468171	0.325899	0.0608211			-0.199928			0.171039		-0.908074			-2.50163	0.634858
2.47493		0.375496			1.54881	3.95843			-2.01329	-1.15899	0.3843	0.666616			0.160088			1.24046		-1.68168			-0.322653	0.979082
0.26389		-1.75448			-0.458021	3.68914			-0.241557	-1.06777	-1.76344	-0.912958	-2.1702		0.903434					1.87998			9.114	1.9963
2.76272		0.747087			-1.0624	0.673836			0.274141	-0.854275	-0.780444	-1.15382			0.410031					0.298622			-1.90917	3.50551
-0.63079		0.142159			-1.35002	1.79037			0.0347856	-0.0963225	-1.04345	-1.31103	-0.974087	0.483611	0.078101			2.70571		1.86302			3.11531	2.14743
		0.750659			0.627478	-0.287055			-0.273021	-0.509971	1.62579	1.92233			-1.11561					0.691821			4.77189	3.57061
		1.84426			0.3455	-0.125035			-1.98576	0.0371054	0.257915	0.440426			-0.254062			2.52933		-1.57659			1.64569	1.81408
-0.119886		1.21411			-0.232226	-1.39014			-0.0945164	-0.956859	-0.293972	-0.185923	0.0859433		-0.842107			1.55862		2.09291			5.6396	1.2538
-0.0285195		1.99878			0.0978521	-1.98392			-0.533921	-0.768577	-0.465506	-1.01631	-0.684333	1.1196	-0.123688					-0.660159			8.17379	5.09583
		3.41806			3.72262	1.22478			-0.907428	-1.13994	-0.267865	0.464301			0.975171					2.35581			2.78699	2.74239
		0.012324			-1.05263	-0.0575531			-0.583152	0.0967498	1.29582	1.86036			-1.16396					0.462332			1.52224	-0.373233
0.148091		-0.506959			-2.26538	-0.311449			-2.02859	-0.819649	-0.573135	-0.773522			-0.11665			0.303678		-0.611293			0.800773	2.28276
		0.127823			-0.118124	1.13194			-1.36852	-0.123644	1.13212	1.40106			-1.16396					3.28083			17.4229	1.42773
		-0.967562			-1.17177	0.827541			-1.21082	0.485853	1.34619	1.31728	1.23871		-0.607453					0.455833			-0.187608	1.97181
-0.119453		-0.158658			0.962116	-0.390159			-0.896165	-0.587844	0.310719	0.705377	0.496281		-1.24112			-0.0143313		1.8528			3.53478	1.72007
3.02101		-0.270191			-0.581665	2.11143			-0.873517	-0.752382	1.49423	1.37803			-1.16396			0.660825		-0.654694			5.36523	2.0807
0.604438		0.160704			0.22547	2.49655			-1.13127	0.21017	1.96252	1.91849			-0.505568			2.33831		1.76464			6.24709	2.70108
-0.573012		1.27763			-0.460004	1.97645			-0.274875	-0.634386	0.888127	0.854878	1.12277		-1.31011					3.6731			3.41933	1.72184
1.7408		0.673598			0.601041	2.78019			-0.284708	-0.859925	0.354389	1.02695	0.962252	0.00117305	-1.03808					2.30488			12.0066	1.34828
-0.541634		-1.83412			-0.183091	1.00101			-0.534713	0.461322	-0.900998	-1.0466	-0.859916	0.13879	0.770288			2.24966		2.21056			3.93645	1.85316
0.922029		-1.00782			-0.793542	0.261269			-1.09921	-0.258051	1.15995	1.07612			0.0157279					0.284949			0.633478	3.31247
-1.67728		-0.625696			0.548583	1.47772			-1.43613	-0.344196	-0.702364	-0.879985	-0.771073	-0.878127	1.83514					1.42743			1.7602	2.94807
1.42297		-0.0735887			-0.401967	1.13828			-1.04705	-0.976191	0.633159	0.277374			0.335765					1.03666			9.53172	4.64696
		0.394107			3.90334	2.20146			0.244501	-0.143738	-0.171207	-0.448279	-0.00194072		-0.324601			2.16234		2.60343			1.43993	2.39864
-1.40396		-1.43994			0.0959645	1.91509			0.321945	-0.980303	-0.283907	-0.727699			1.135			7.26634		-0.284808			0.720711	3.81579
		-0.14927			0.433161	-1.44542			-0.159038	0.771566	-0.5103	-0.467461	0.154764		-0.640582					-0.550767			0.133029	0.136726
0.953184		2.53128			4.9063	3.21256			-0.365577	-0.598446	0.556918	0.678122	0.751181	0.226772	-0.0548745			0.589219		2.19905			4.26494	2.06545
-1.05855		-0.284808			0.249082	1.67438			-0.927011	0.202679	0.0527886	0.0425416			-0.293965			1.54691		-0.226725			1.51726	1.63835
-0.551773		-1.76465			0.173722	0.291131			3.22669	-0.4363	-1.03343	-1.13723			1.13054					0.179146			2.34574	2.92417
-0.0843706		0.146448			0.0296974	0.094392			-0.206738	-0.578533	1.19802	1.35015			-1.16396			-0.365875		-1.49345			-0.02042	0.155063
0.863413		1.13559			2.55338	3.3682			-0.578443	-1.11388	-1.95748	-1.89186			2.00161					1.21617			3.1537	1.18311
		1.42937			1.85796	1.87665			-0.463168	-0.877321	-0.82016	-1.14551			1.70067					3.79858			8.68012	0.458944
		1.18188			2.704	1.27432			0.270129	-1.20009	-1.6419	-1.34815			2.50278			0.358715		1.23576			11.1878	2.31751
-0.246927		-0.959568			0.513475	0.0369478			-0.741931	0.937146	1.91624	1.87792			0.729884			-0.76996		1.2337			0.848537	-1.46862
0.11786		2.87851			1.56704	1.64386			0.304243	-1.42949	-1.57099	-1.87545			1.72787			1.4615		-1.20821			0.147445	2.30443
		0.61336			0.448416	-1.61277			-1.32338	-0.754399	0.813021	0.451911			1.08262			0.341678		0.0888004			-0.141238	1.67089
-0.438342		-0.556063			1.01152	0.58212			-1.67258	-0.0126054	0.144487	0.188784	0.171769		-0.174752			-0.166054		-1.20176			0.0170306	-0.132436
0.002816		1.42452			1.94582	3.22636			-1.75892	1.04798	2.97721	2.4031	2.94997	0.826827	1.83707			1.06769		1.18501			2.09424	3.20479
-0.220736		-2.41847			0.00371506	1.30141			-0.327875	-0.130655	0.572615	0.618324			1.52183			1.70942		1.62418			3.45857	1.76219
-1.2151		-2.08804			-1.19857	2.3758			-0.518707	-0.24266	-0.300025	-0.687305	0.353795	-1.07512	-1.073			0.542804		-0.912007			7.72893	4.90727
0.457728		-1.64955			0.0328619	0.666487			0.308078	-0.738312	-0.161496	-0.181164			0.258077			-0.032191		-2.23736			-0.00199645	1.5286
-0.45239		-0.845778			-0.0618244	1.52033			0.416173	-0.795845	-0.476119	-0.923691			1.13091			-0.454376		0.340652			0.0587769	-1.03654
		0.876762			-0.786732	0.221238			0.919695	-1.05571	0.392562	0.950243	0.722097	0.2887	-0.82044			0.464081		-0.278304			0.0322291	-0.60933
-0.187308		1.00706			-0.448108	0.55376			-0.597698	0.50081	0.0673355	-0.143376			0.215269			-0.568193		1.23165			-0.292647	0.0428368
-0.0902755		-0.190143			0.502557	1.11384			-0.553262	0.515663	2.45964	1.93952	1.96138		0.904461					0.180561			3.35975	3.05252
-1.17273		1.32499			-0.642658	1.95136			0.429717	-0.72334	-0.1751	-0.375339			1.04777			0.0140672		-2.36309			-0.686429	1.97956
0.258743		0.0975119			-0.30177	1.63216			-0.527594	-0.682947	-0.334528	-0.138296	-0.0376931	-2.38154	-0.0379999					2.46107			2.861	1.6411
-0.373585		-0.125918			0.106657	-0.957458			-0.569916	-0.869137	-0.3942	-0.8424			0.260776					2.07541			2.25111	-2.59329
0.730358		0.610878			0.665223	-2.3079			0.0125015	-0.252465	-1.58271	-1.85418			0.629417			3.73017		1.36773			-0.158604	3.37516
-1.60119		1.60493			2.39609	2.59071			-0.504172	-0.499204	0.821771	0.583243			-0.497413			2.81034		0.865285			1.15729	-0.942208
0.875777		-0.296222			0.362718	-0.755513			0.0122625	0.181132	0.183299	0.237878	0.822897	1.40496	0.31063			3.01761		2.38716			8.13298	1.90864
1.09312		-0.554297			0.921266	-0.0385204			-0.210504	-0.510571	0.698698	1.1471			0.424042			0.355107		0.320382			1.26327	1.73534
0.73149		1.36477			1.73249	2.40765			0.326272	0.0417356	0.895263	0.608689			-0.750664			0.534226		-1.09193			6.95763	4.93894
-0.991749		-1.64709			-1.20776	0.827541			-1.39261	0.618581	1.12012	1.01387	1.54275		-0.109593			4.0991		0.802616			-0.0433328	0.755956
-0.876655		-0.77518			-0.778566	-0.638864			-0.0270642	-0.211689	0.716767	0.713824	0.272175	-0.859527	-0.698078			2.37925		-0.35555			4.93413	2.97162
0.292488		-1.49345			-0.00580573	2.11672			-0.418597	-0.477536	0.594472	0.284129			1.27408			0.967265		2.56721			10.5933	2.40765
-0.692036		-0.467162			0.144313	1.06783			-0.590248	0.322098	0.103436	0.199226	-0.337009	1.08627	-0.333291			0.864909		-1.11695			0.545561	2.98928
0.277558		0.283579			-0.074595	-1.65636			1.58221	-1.01083	0.698698	0.375453			2.66468			2.69063		1.29585			10.706	4.13248
-0.427891		-0.0115674			-0.137382	-0.371534			-0.122787	0.228886	1.62002	0.759129			-0.174752			-0.236566		0.498493			3.63667	3.3885
		0.879052			1.61605	2.63826			-0.210417	-0.398409	-0.348837	0.309992	0.239011		-0.679048			0.258045		1.245			-0.836538	-0.912867
0.272653		1.41675			0.249703	1.12101			0.0816505	-0.455795	1.12546	0.829839			0.750496			-0.589565		-2.8398			0.813766	3.90753
1.22624		-2.02133			0.61607	1.50847			-1.10219	-0.853923	-0.429668	-0.225884	0.205544	1.40352	-0.780262			-0.275079		-0.345588			1.01616	2.23014
-1.38312		0.516427			-0.534307	2.90906			1.1608	-0.269265	-0.536161	-1.32159			0.337708			3.36782		1.21204			4.48581	2.1532
-0.926504		-0.638351			-0.720891	0.642125			0.129794	-0.769593	-0.564399	-0.686833			0.671795			2.97565		-0.0827634			1.74174	0.382644
-0.615337		-0.799813			-0.441505	2.67965			-0.469428	-0.651625	-0.283907	-0.546835			2.39109			0.843046		0.104754			-0.844747	-0.285304
-0.769362		-1.0261			-0.436225	0.440806			-1.04862	0.100352	0.163947	-0.329103	-0.259857		-0.28294			-0.44267		-1.21467			-0.715479	1.0763
0.897371		-1.09816			0.495272	-0.386782			-0.189067	-0.586911	-0.121004	0.0469392	-0.240821	0.974394	0.157488					0.883628			2.0441	2.97823
1.69924		-0.39907			1.91054	1.49895			-0.878211	1.21277	-0.670722	-0.50311			0.569482			1.77238		2.88163			6.45142	1.29286
-2.33212		-0.314237			0.214268	-0.418706			-0.482383	-0.251138	0.913747	0.264155			1.89607					0.01827			1.58248	2.99039
-1.05212		0.829454			0.798409	-1.3192			0.44071	-0.614135	1.00608	0.573185			1.66694			-1.03581		-0.334003			0.359031	3.85453
-0.387183		-0.609497			-0.593704	0.308337			-0.0540328	-0.891628	-1.34467	-0.849878	-1.31409	1.1526	0.814942			0.152793		0.515149			-0.781287	-1.38182
0.337248		0.9916			-0.869408	0.625196			-0.169411	-0.0874566	-0.575322	-0.337455			0.826886			-0.0782895		-0.0130664			-1.09454	1.90411
-1.13964		-0.534929			0.0682431	-0.651208			0.425962	0.472679	-0.423382	-0.0479786	-0.0557009		-0.642519			-0.759109		-0.362208			0.280695	-0.31838
-0.133702		-0.0735887			-1.3257	-0.980865			0.0279914	-0.553289	-1.60331	-1.62026			1.81115			0.335585		0.269844			1.69927	3.39105
-0.392017		-0.886527			0.548583	0.748391			-0.45567	0.686232	2.94362	2.38029	2.69486	1.20707	0.866071			-0.192143		2.26145			2.25475	2.64757
-1.21866		0.256051			-0.138667	0.0586007			2.34517	-0.973578	1.1941	1.20167			-0.615285			-0.0803977		-0.0766441			-0.123898	-0.994545
-0.704188		0.392781			-0.865294	-0.850391			1.27097	0.938662	1.4714	1.8584	1.81265		0.999156			-0.220829		0.590954			1.28593	3.02717
0.307595		-0.0735887			0.0499346	-0.185519			-0.421215	0.226767	0.0290175	-0.237981	1.02999		0.0932862			0.997531		2.56377			6.56476	1.93565
0.295442		-0.839997			-0.292647	1.4875			1.26764	-0.122395	0.0818211	-0.188305			-0.813179			0.0288062		-1.59106			-0.416448	0.278295
		1.05408			0.721306	1.8958			0.20434	-0.210907	0.444977	1.08892			1.38082			1.35647		0.78146			0.0474069	0.532675
-0.432487		-2.5097			-1.25734	1.8064			-1.45042	-0.13769	1.61425	1.31964			0.660826			2.77244		3.08343			6.66261	2.2365
-1.3184		-0.682111			-0.751388	3.62684			-0.284649	-0.24081	-1.69	-1.80378	-2.43683		1.03482			0.0785727		0.550741			2.04463	4.15074
1.17434		1.66866			-0.111712	-2.99465			-0.457352	0.698149	2.19965	1.96039			0.859332			0.597109		0.695454			3.00709	3.50285
-0.717709		-0.201233			0.0214656	-0.141659			0.824513	-0.0470472	0.988092	0.269585			2.20203			-0.580355		2.23648			2.82356	3.87788
0.129608		1.12498			-0.331801	-0.0039375			0.799143	-0.328997	-0.874636	-0.666147			0.088215			-1.12534		2.52781			1.6829	1.63663
2.76401		0.283579			0.365176	-0.931066			1.95066	-0.634068	1.4702	1.77495	1.35109		-0.761801			0.15795		-0.421046			0.526199	2.64659
-1.12586		-0.144587			0.13052	0.615567			-0.863613	-0.439779	-0.732009	-1.14164			1.85789					-0.640163			-1.59827	0.325647
-0.177499		0.497209			-0.471913	-0.59209			1.01531	0.442256	1.1454	1.64719			2.75717			4.81495		0.402052			7.15423	3.79734
		-0.589804			0.274503	1.94331			1.28317	-0.48197	-0.245928	-0.0995182	-0.53731	1.60246	0.336876			-1.93329		-0.275057			-0.240653	-0.278292
-0.643385		-0.957573			-0.771085	1.20224			0.251243	-1.03988	0.585122	0.406991			-1.14633			4.03901		0.110536			0.153707	-0.481498
-0.968689		-0.13991			-3.21131	1.46182			0.510257	-0.538346	-0.216238	-0.208633	-0.110262	1.60003	-0.337626			0.756465		-1.11904			1.35082	1.61742
0.417715		-1.03835			0.200561	-0.0613444			0.156973	-0.721683	-0.241955	-0.345411			0.556508			1.85224		1.80555			10.8886	3.8025
0.259783		-1.26683			0.132402	0.382644			-0.10308	0.485853	0.799853	-0.0849177			0.204671			1.89731		2.2937			8.48014	3.60339
-0.106194		1.44581			1.17331	0.748391			-1.47097	0.579447	-0.652772	-0.743053	-0.476062	-0.253967	-0.589749					-0.494796			-0.23417	1.54855
1.91567		2.15576			1.36937	1.50748			0.198255	-0.389041	-1.47582	-0.877464			1.98221			0.547735		1.91113			-1.98542	-0.0989822
-0.610878		1.143			1.73086	1.49993			1.05321	0.272895	1.25883	1.50248	0.511776		-1.45167			1.70496		-0.0371426			-0.679009	-0.637317
		-0.463724			0.887893	-0.713646			0.370683	-0.0747154	0.454716	0.0952373			0.263476			1.53068		3.20067			5.6978	2.02297
0.482529		1.22959			0.0417176	1.657			-0.113466	-0.602514	-0.186804	-0.51198			-0.902575			2.28917		2.19598			5.45145	3.09643
-0.200673		3.08989			2.05045	1.41752			0.798207	1.28224	0.964421	0.976923			-0.352742			3.28588		0.68333			10.991	3.09471
0.459916		-1.18676			0.523171	2.95517			0.553802	0.364236	3.44592	3.17975			0.862026			0.218842		2.62038			-0.393419	3.11546
-0.497618		-1.35338			-0.522997	0.235921			0.756047	0.358267	-0.570949	-1.27612			3.23716			2.59239		2.69857			9.83161	2.97989
0.0938032		1.08327			0.611864	-1.79153			0.147314	-0.608788	-0.0583239	-0.226286			0.318063			-0.0996685		-1.59347			-1.31071	3.45943
-0.210552		-1.19532			0.670007	0.740847			0.726679	-0.900258	-2.68693	-2.46695		-1.08861	3.43916			-0.0392353		-0.412576			1.7667	2.54253
		1.16722			8.14619	3.85828			1.13244	0.0159096	-0.130602	-0.233943	-0.29823		-0.0930559			1.10603		0.235254			-1.08195	3.17864
-0.0527638		-0.498267			-0.812631	0.549061			-0.463279	-0.448208	0.35105	-0.262327			1.06986			-0.159323		1.40895			-1.03174	3.65397
-0.736098		0.501061			1.95862	-0.79238			-0.710852	0.465114	0.712259	0.77056			-0.0137098					-0.288065			6.97673	4.42218
-0.912383		-0.278304			0.135538	-0.333915			1.32068	-0.310082	0.722769	0.107456			1.71263			0.051652		3.89151			11.4078	3.62338
		-0.0553155			0.181843	-0.0708006			0.437083	-0.477831	1.67044	2.12574	1.69141	-0.206644	-0.00638027					0.706327			2.30602	2.75103
0.0185696		-0.177513			-0.36978	-0.455228			1.86706	-0.338657	-0.298006	-0.730571	-0.29823		-0.55199			0.153589		0.592202			1.78945	3.8336
0.0272885		-1.35338			0.362718	0.954611			1.68336	-0.640436	-1.88302	-1.57822			4.30972			-0.318802		-1.87599			-1.4999	0.431781
-0.601292		0.490778			-1.30715	0.274029			0.403897	-0.92199	-1.16858	-1.118	-0.927991		1.96143			-0.192906		0.268467			-1.268	-1.15506
0.199869		-0.778958			-0.412497	0.973626			-1.53232	0.524893	-0.0134464	-0.634927	-0.435791	1.09669	0.0256118			0.988271		-1.56459			0.863238	0.233819
0.830237		-0.752604			-1.19434	0.334342			1.58296	0.545059	1.2434	0.982229			0.663016			3.92355		1.90526			7.42858	2.1565
-0.609135		0.0389972			0.381751	1.32413			0.567787	-0.378304	-0.9764	-1.79962			0.129052			0.546781		0.773195			0.341807	0.46122
0.537637		0.517704			0.529832	1.01204			-2.01199	-0.0116566	-0.822511	-1.46862	0.0334662		-0.296165					0.852615			7.11727	2.32977
-1.1966		-0.55783			-1.54934	0.126589			0.546875	1.27578	2.79522	2.46411	2.07415		-0.0977911			2.12235		2.35288			7.55098	3.98736
0.226802		0.61708			0.134284	0.898319			1.84374	0.322098	0.675978	-0.0700092			-0.0644703			0.526337		0.139297			1.31588	0.700947
0.124183		1.24192			0.736175	2.05467			-0.678071	-0.723008	-1.07621	-0.409435	-0.749195	0.455972	0.929898			0.398151		1.77775			3.12828	1.6629
-1.2639		-0.671117			0.45695	0.231718			0.674374	0.146856	-1.3392	-0.648865	-1.66082	0.738478	1.95386					2.24861			6.76622	2.29965
-0.33908		0.475292			-0.109789	1.55489			0.777741	0.0238537	-1.59152	-1.49657			0.460695					0.0858915			0.916588	1.94906
		1.68575			0.18434	1.99942			-0.237473	1.27319	1.43627	1.26727		-0.25837	-0.886699					1.37168			2.32667	1.91243
0.466478		0.100411			0.56006	0.458944			-1.18181	0.201607	-0.210331	-0.131278		-0.674757	0.765083			0.621047		1.37759			10.3568	1.50485
-1.12297		-0.886527			0.655649	-1.1161			-1.10436	0.366222	-0.544825	-0.955615		-0.878069	1.04309			0.528904		-0.394019			0.777111	2.07106
0.341734		-1.65201			-3.34648	2.0368			1.6021	0.917332	-0.44438	-1.26573			2.81878					0.450624			2.06788	1.33062
0.438867		-0.658336			-0.468603	1.06502			-0.588004	0.482098	0.44985	-0.190292			3.01694			1.97456		2.73927			9.5553	2.02336
-1.46913		-0.908074			-0.0988993	0.58212			-0.131098	0.370188	1.50021	1.38957	1.36337		-0.804075			1.1024		1.45063			10.6843	2.03957
-1.95979		0.676034			-1.66212	-1.08586			-0.835189	0.279108	-0.469747	-0.611847	-0.905159		2.05387			0.846508		2.3019			8.18603	3.43991
-1.61857		-1.05269			-1.36004	1.0763			1.05207	0.74848	1.08118	0.706835			-0.0692555			-0.290393		0.748278			-0.353394	0.683664
0.170663		1.62418			1.01326	-1.81106			-0.600717	-0.28512	0.665323	0.632119			-0.733872					-1.16758			-0.593035	1.0763
-0.66479		0.451927			-0.332455	1.79546			1.00867	0.728491	1.05406	0.269924		-0.563117	2.05596			2.97911		-0.884575			-0.335724	0.992768
-1.26076		-1.1697			-0.92165	0.601184			-0.354517	0.853603	3.3559	3.73469	3.02082	-0.159877	0.73663			-0.080293		2.5679			4.05999	3.57673
0.603704		1.95855			0.355957	2.47337			0.500367	1.17513	1.50021	1.00599			0.0157279			1.45725		1.89685			1.33111	3.55099
-1.1945		0.35946			-4.70494	3.31619			-1.00255	-0.208564	1.05814	0.213781		-0.846141	1.54252			3.67859		-0.561368			0.944044	0.380431
0.0152534		-0.286436			0.0347601	-0.33047			1.31592	-0.461649	-1.18161	0.0608211	-1.28873	-0.0211305	-0.231637			-0.999984		-1.1697			0.383591	0.778769
-0.881881		2.31082			0.622076	-2.09081			-0.270369	2.3956	1.069	0.979577			1.09067			0.703168		0.506191			1.47616	1.73143
0.421632		2.12684			0.112313	1.9691			1.53369	-0.620127	-1.28766	-1.26977			0.914744			3.42497		0.367488			0.630478	1.80932
-0.26151		0.730364			0.0972229	-1.89682			0.293162	0.173539	0.169236	-0.486331			-0.0644703			0.0909076		-0.146147			0.575747	-0.137973
1.0556		-1.20821			-0.760214	1.46992			-0.704133	0.552345	1.26139	1.26487	1.25137		0.1342			0.139503		2.886			0.423386	2.17931
0.435981		-1.26026			0.754585	2.76072			0.124532	0.196883	0.430316	0.144514			-0.167845			1.81274		-0.160225			0.71833	0.161202
0.218016		0.446712			-0.610445	-0.718161			0.502669	0.170276	0.144487	0.1832	-0.240821		0.419745			2.51064		0.176316			3.242	2.1565
		1.44388			-0.0548067	-1.28613			1.91636	1.82343	1.34619	1.36877	0.321365		-1.06141			1.55568		4.08597			3.13356	3.21256
		-0.985619			0.486159	-0.478228			-1.08178	0.641372	-0.425476	-1.62417			1.15932					0.431018			5.11701	3.1745
0.112839		-1.57419			0.312218	0.879799			-0.316043	0.289423	0.606899	0.547116			-0.14934			1.36172		3.59899			6.07004	2.0819
-1.3178		0.145019			-1.48758	2.68512			0.307973	0.338249	0.824683	0.395975			2.30492			1.38199		1.18083			8.72162	2.96448
0.242201		0.211524			0.754585	0.745874			-1.05247	0.577651	-0.702364	-0.914489	-0.950967		0.551096			0.252487		-2.76695			0.0290644	3.6849
-0.647421		2.6767			0.235418	1.52364			0.856659	0.428808	0.79692	0.468103			1.66422					-0.505219			9.10019	3.967
-0.993829		0.667501			-1.52387	-1.3842			0.198548	0.836175	0.818857	1.59618	0.962252	0.0661702	-0.944462			0.814745		1.09401			1.42764	2.5936
0.493498		-1.0261			-0.296556	0.347434			-0.246947	-0.50189	-0.540491	-0.154347	-0.599599		-0.367775					1.00044			3.84447	2.73277
		-2.2847			-0.900999	1.68836			1.1797	-0.433984	-2.87194	-2.80932			2.93045			-1.02095		0.773195			1.44719	-0.410339
0.607492		1.98078			1.37724	2.97107			0.894193	1.102	1.09735	1.1496			1.61444			1.78403		1.21307			7.03655	2.55011
0.0616317		2.02155			6.24709	2.8133			-0.56422	0.590192	0.93777	0.756265			-0.517755					-1.35113			-0.339648	2.61633
		0.313597			2.99446	1.44569			2.30794	0.258326	0.0980447	-0.265181			-1.073			1.97355		3.13939			5.61654	2.39145
-0.181684		1.32799			1.01558	-0.940818			-0.876527	2.8539	1.69651	1.27447	1.9405		-0.914859			2.0918		3.66719			10.4679	1.59631
1.2616		0.945918			-1.3873	-1.66716			-0.688232	-0.312813	-0.927564	-1.10925			3.40458			-0.494231		-2.35091			-0.15796	1.1354
-0.941454		-0.595163			-1.3952	1.10898			-0.890862	1.03353	1.17575	0.756265	0.618445	1.43679	1.45146					0.79323			0.715353	3.28164
-0.881834		-0.171216			-1.28862	0.0824115			0.817871	0.74848	-0.273872	-0.402584			-0.181641					-0.828466			0.649661	0.15302
0.393231		0.212925			1.2746	1.4996			1.894	-0.982175	-0.732009	-0.861883			1.02872			2.20359		2.02641			0.649661	0.927666
1.25634		-0.367211			0.37991	-0.460172			0.225865	0.20418	-0.650534	-0.480174	-0.395959		0.98996			-0.50695		-0.3307			-0.456699	-0.327021
-0.324899		-0.460289			1.35645	1.39499			0.724791	1.37311	-0.0904708	-0.588037			0.788258			-0.235871		-0.119719			-0.262071	0.477198
0.0458142		-0.900222			0.788948	-0.400267			2.36654	-0.0945957	0.28527	-0.317866			0.97974			2.15632		1.07788			0.528016	2.90637
-0.938179		1.63331			0.302956	0.642125			-0.517092	0.0729559	0.341011	0.00154372			1.8941			-0.588927		-1.48877			-0.443486	1.55222
-0.0107696		-0.937684			0.342422	-0.30102			-0.978775	0.328169	0.237254	0.195749	0.707468	1.69131	0.963607			1.04859		2.20903			4.37892	1.45665
		0.61708			0.317155	-0.637317			1.10351	3.35861	2.5638	2.18758			-0.331121			2.79595		-1.90508			9.01299	4.52095
0.744991		-1.39637			0.367633	2.15815			0.0747845	1.62889	2.24902	1.22614			3.07491			0.806891		-0.0311071			4.66897	5.49507
		0.549476			-1.33428	0.126589			0.185477	0.432659	0.954626	0.691928			0.506997			-0.028322		0.54568			4.46877	2.56485
-1.35873		-0.136795			0.497094	-0.250067			1.67782	0.657008	1.21754	1.41935			-0.199928			-0.382815		-0.39907			0.129893	1.70135
0.309186		0.575931			-0.0829037	-1.59956			-0.499207	1.16016	3.39536	2.74405			-0.236137			2.05141		-1.14217			4.45556	4.5881
-0.985682		-1.09816			-0.352739	0.0193535			-0.271616	-0.989678	-1.90874	-1.10489	-1.92165		0.878242					1.92117			3.56253	2.7267
-0.73752		0.957118			-0.213452	-1.08982			0.103291	0.662194	0.226877	0.706835	0.618445	1.85542	-0.65025			1.44904		-0.913975			4.92063	4.13994
-0.556737		1.42549			-0.696554	2.36467			-0.548254	0.545059	0.074586	-0.758005		0.003795	-0.632824			1.67282		0.488202			4.43035	2.91121
0.116434		1.27052			-1.24174	-1.24269			1.48772	0.847282	1.05406	0.879702	0.975901	0.554631	-1.57114					2.46887			5.73745	1.74069
0.14671		0.449321			8.39488	3.02604			-0.569014	0.651808	0.372699	-0.152777			-0.603529			2.33605		1.16617			1.49006	0.890367
-0.21837		0.494638			1.89769	1.38804			0.699102	-0.156901	-0.757294	-0.459163	-1.23853		2.35407					1.91783			0.759331	0.970902
-0.989029		0.124948			-0.299815	-0.494543			-1.28163	1.63327	-1.76963	-2.03259	-2.50663		3.68107			0.796419		1.55305			0.614868	-2.10562
1.12425		-0.896304			0.153081	1.45278			1.02714	0.0947208	1.15599	1.88375	1.23871	0.961515	-1.67367			-0.151959		0.0537232			-0.410522	0.565542
0.0163594		0.912087			0.358416	2.36244			2.31415	3.11414	0.545886	-0.132057	0.433637		2.01085			0.341004		0.337957			-0.306987	-1.29597
-0.636538		-1.99939			-0.931301	1.21705			1.88618	1.0146	1.4714	1.34548			-1.16396					0.79323			1.75965	-0.335636
0.168584		1.05191			1.20186	-1.14083			0.126859	0.281175	0.975581	0.130317		-0.639499	-1.16396					-1.23197			-0.635268	0.55376
2.34624		-0.0919636			0.366404	0.703424			-0.464096	-1.13109	-0.575322	0.0278344			0.527765			-1.64206		0.93693			-0.298511	-0.710632
-1.06986		-0.857369			0.179345	1.48423			-0.553725	-0.631844	-0.379701	-0.164571	0.305041	-0.972796	-0.193085					1.08004			3.0734	-1.20365
3.34448		-2.2023			0.414215	1.1793			-0.595605	-0.527132	-0.782768	-0.732968	-0.6206	0.451581	0.569482			-0.913758		1.74796			-0.945101	0.261269
3.43133		-0.953586			0.0182979	-0.0632382			-0.241681	0.180266	0.0326854	0.0865813	0.557872		-1.09766			-0.541075		-0.00408276			0.841474	0.0389094
0.186065		0.226898			-0.950626	-1.24519			-0.116358	-1.05533	-1.81642	-1.3654	-1.14015		1.26469			1.87324		0.376829			0.303574	0.286846
1.28528		0.065457			0.682555	0.698471			-0.102436	-0.275164	-0.369382	0.284129	0.205544		-0.782101			-1.21129		-1.74687			-0.798311	0.954611
-0.120314		-0.014566			-1.46586	-0.582642			-0.158981	0.986627	-0.12676	0.0815199	0.13768		-0.677137			1.10239		2.37626			3.21963	0.0724661
-0.177095		1.06492			-0.848853	1.97374			0.662934	0.0911087	1.19932	2.05158	1.44817	1.05532	-1.7365			-0.35576		1.44581			-1.33356	-0.626466
-0.327302		0.339305			-1.77232	0.227521			-0.630689	-0.00762897	-1.10162	-0.932923	-0.771073	0.0492749	0.000969145			-0.221887		0.448017			0.00752111	-0.515614
		0.380824			-0.810584	-0.721168			-0.84113	-0.0434334	-2.62635	-2.0094	-2.75067	0.870209	1.78831					0.250518			8.48014	3.27184
-0.227966		0.228292			-0.815361	1.66185			0.627808	-0.0398256	-0.361149	-0.0434414	0.255631	1.22266	-0.669482
-1.19546		1.05516			-1.02826	-1.93433			-1.09849	0.212305	0.824683	0.832632	0.907145		-1.17193			4.14787	2.83143	0.373345	-1.72378			2.38999
		-0.904146			-0.797629	1.11785			-0.350816	-0.28836	-0.65501	-0.00926379	-0.496365	-1.95257	-0.628936			0.594713	-1.44407	-1.01322	-1.23115			-0.120621
0.33778		-0.538442			-0.26337	1.67612			1.57595	0.750137	0.875245	1.02172	1.31401	0.91762	-0.995928			1.84324	0.267223	1.36125	0.721382			4.9882
0.282074		1.04756			-0.854331	-0.172796			0.401388	0.358267	0.0872375	0.236506	-0.684333	0.0357891	1.56905			0.694843	0.0720941	0.686033	1.14898			4.22461
0.0736578		-0.465442			0.275122	0.537347			0.541113	0.226767	0.0637046	0.0869424	0.239011	-0.436149	0.0256118				1.69062	1.39667	0.886694			2.73507
-0.276941		-0.715315			-0.965142	-0.192764			1.62925	1.31423	0.925073	0.161106	0.722097	0.0766587	0.252689			-1.41787	0.640675	-1.01121	0.364492			1.80429
0.725931		-1.35787			-1.25025	0.219146			-0.40725	1.67762	2.9444	2.8181	2.90196		-0.298363			3.78957	-0.149414	0.126313	0.807857			4.45968
1.07126		-1.2778			0.500129	1.34207			0.0656145	1.23794	0.501403	0.747654	0.573109	-0.653277	-1.51697			4.57941		0.504712	-0.925193	-0.0354582		0.508119
		-0.849637			-1.08055	0.169408			1.02932	2.78956	1.26139	0.301285	1.43617	-0.608175	-0.278517			2.76005	2.09756	2.80415	1.31824			4.73913
0.123459		-0.963563			0.148071	0.887721			-0.0399753	-0.566797	-0.848474	-0.501782	0.527206	-1.01444	0.244627			1.27707	-0.326628	0.909827	1.18521	1.6087		5.03735
2.39647		-1.47708			-0.109789	2.09764			0.237417	-0.515977	-0.727431	0.285141	-0.641721	-0.300172	-0.0524703			1.4577	1.37693	1.00596	0.506526			3.16107
-0.328378		0.427083			-0.876268	-1.4185			1.14287	0.249956	-0.0489259	0.107456	-0.203041		-0.968601			3.32036	1.98534	2.23859	0.821976			3.76806
0.0837031		-1.68416			-1.18798	0.343063			-1.85634	1.02336	1.13345	1.31728	1.20047	0.33139	0.423469			2.75874	4.28164	3.52755				2.15228
0.0905976		0.508753			-0.573647	2.15279			-0.598669	1.00581	1.17181	1.35482	1.49576	-0.397831	-0.153978			2.78424	1.13142	2.45335	1.76463			5.44117
0.16293		1.84597			0.155585	0.750911			-0.678309	-0.281886	-0.142154	0.457954	0.0859433	1.29042	-0.599599			2.94817	0.386959	0.889146	0.836992	-0.0334206		3.94119
-0.129413		-0.894346			-0.786051	0.691058			-0.786599	0.0576327	-1.17379	-1.21829	-1.31409	-1.16831	0.547493			-3.30983	0.186375	0.84847	0.473184			3.77443
		2.68534			-2.03629	0.575003			-1.17932	1.48619	0.156884	0.200268	0.401908	0.673817	-0.860032			0.988379	1.89595	0.0897592	0.140139			3.37421
1.75783		0.521533			2.02716	1.02311			0.264717	1.21676	1.49662	1.87403	1.51933	0.946251	-2.19929			2.79976	1.08973	1.71438	0.545957			4.07122
		-1.42612			-0.847484	0.556113			-0.557716	1.76979	1.31479	0.950243	1.90895	1.25797	0.0755784			1.11526	-1.92928	-1.01322				4.14276
-1.41348		1.01146			2.76915	-1.94217			-0.183263	1.12712	1.30215	1.17203	1.30157	-0.336737	-1.61884			1.84025	2.4342	0.750665	1.28444			3.52353
-0.556944		-0.851568			-0.0166057	0.796641			0.066596	0.182431	0.798387	1.31492	0.603395	1.59085	-1.49161			0.954087	1.53546	-1.24384	-1.70671			6.86604
3.21385		-1.35787			0.215513	0.837916			-1.06256	1.91249	0.934952	0.76485	0.975901		-0.172452			-0.837308	-1.17372	-0.20376	0.773104			-0.461872
0.684901		-0.728318			-1.0227	-0.214388			-0.352139	-0.262583	-1.17379	-1.51787	-1.21369	-1.61268	1.31396			2.20024	0.839232	1.75427	1.48302			3.26328
		-0.212362			0.343653	0.295423			-0.510894	0.233117	-0.320279	-1.62939	-0.221882	2.68242	2.10662			-1.06333	0.161673	0.319983	0.0394546	0.461435		3.80288
-1.56872		-1.89447			-0.629225	0.194168			1.72362	1.42438	2.91207	2.04057	3.12838	2.69097	1.49406			2.71309	1.90652	0.580452	0.704589	1.54718		3.54007
-0.386569		-0.281555			0.118595	3.29701			0.887977	0.764995	1.99786	1.77495	1.33877	1.18355	1.19754			2.60814	-0.307113	0.940055	1.11995			2.68412
0.701829		-1.2756			0.489805	1.26495			-1.02407	0.0838662	0.636236	0.671047	0.64836	0.0535593	0.626635				1.1764	-0.0982815	0.558013			1.56489
		-0.602322			0.788356	0.887721			0.647758	-0.13191	-0.7343	-0.632148	-0.815225	0.331859	0.223244			1.70219	-0.529384	1.92532	1.22692	1.55328		2.84847
		0.194671			0.292449	-1.38063			0.135619	0.476452	1.4155	1.10929	1.01654	-0.859271	2.66795			-1.17483	0.314668	0.590091	0.5958			4.85141
-1.36373		2.72947			3.79797	2.51523			0.204682	0.380071	1.20063	1.06326	0.907145	-0.134857	2.27586				1.85174	-0.087779	0.0606465			2.84738
		-0.906109			-0.609105	0.094392			0.171382	0.421085	-0.0246109	-0.51865	0.272175	0.141142	1.32752			2.11155	0.133976	2.4322	1.8415			2.04479
		0.431018			-0.275072	-1.07262			0.462993	0.237339	0.0363493	0.410222	-0.147092	-0.288418	-0.861818			1.67727		1.6875				2.74725
0.670783		-0.566681			2.59677	3.48435			-1.51526	1.25498	0.0179905	-0.237173	-0.203041	-0.521753	1.20594			1.86388	1.21496	2.30079	2.06597	1.13752		3.4426
0.0019951		-1.0058			-0.0752339	0.900974			1.68261	1.26671	-0.817811	-0.526229	-1.21369		0.877226			4.26371	0.60779	1.1986	1.13324			2.72714
-0.192337		-1.05679			-1.34429	0.367186			1.92586	0.847282	0.438469	-0.160634	0.794379		-0.22713			1.00309	0.788638	2.61377	1.59897			2.7446
0.252197		-0.651055			-1.22898	0.570269			1.35461	0.982176	1.58988	1.67237	1.33877	-1.19191	1.21782			1.68707	-1.33103	-0.368225	0.478776	-1.84111		5.82041
-0.236573		-1.8681			-0.645347	2.0096			0.805476	0.929547	0.885269	0.376107	0.239011	-1.86501	2.62893			-0.304043	1.20152	3.09948	1.75468			1.37435
-0.745931		0.631917			-1.38156	0.903632			-0.52897	1.85911	0.742203	-0.182353	0.272175		-0.756238			0.1491	0.593581	2.21022	1.01099	1.65766		2.68204
2.50222		-2.62325			0.418496	2.32145			0.232339	0.0254856	-0.853216	-0.684947	-1.04434	0.929343	0.389858			3.30406	-0.0736766	1.56004	0.655357			1.07772
0.789591		-2.1994			0.389109	1.53291			-0.613283	-0.0441556	-0.35704	0.00451802	0.321365	0.535723	-0.963446			4.18525	1.2207	2.22018	1.95627			4.77836
-0.981288		-1.41007			1.14527	0.30618			-0.771191	0.662194	0.765972	1.2504	1.3878		-1.99779			2.63542	2.93784	1.26411	0.169057	0.703361		3.02536
0.372772		-2.14753			0.0852621	1.2397			-0.80698	0.453716	0.746672	1.48025	1.16183	-0.305732	-0.487185			-0.859289	0.810744	1.2515	-0.0119695			4.36228
-0.52779		-1.7016			-0.488473	1.09046			0.213956	0.219336	2.11176	1.84072	1.5544		0.69672			3.17201		0.584071				0.28863
-2.31357		-1.1612			-0.861867	0.632439			-0.0161054	0.262499	0.480553	0.896134	0.934802	-1.87412	-0.86895			0.840223	0.361348	2.22089	1.51451			2.98484
-1.67145		-2.51928			0.222359	5.08656			0.559514	1.38543	-0.188758	-0.189497	0.10327	-1.5374	-0.489234			2.43863	0.343284	1.00385	0.0370378	2.66297		5.75186
-0.470316		-0.410885			-0.9686	-0.117616			0.254173	1.24844	0.695678	0.868696	0.822897	0.836301	0.972714			1.62366	0.0204592	1.45634	0.997361	1.82644		3.28421
0.0993365		-0.618487			0.965028	-0.189144			-0.994587	1.69574	1.84995	1.50691	1.93001	0.270485	-1.57526			-0.737863	-0.766374	-0.476703	-1.39259			-0.433746
0.508432		-0.591589			-0.167619	0.094392			-1.02765	0.543234	2.62464	3.08644	2.5559	1.13843	2.01085			-1.06365	-0.271673	1.67482	1.014	1.41297		1.92735
-0.204443		1.29181			-0.30177	-0.0385204			3.33244	0.973246	-0.0942726	-0.141421	-0.0737977	0.332007	0.77583			1.07415	1.22833	2.08518	1.29344			2.89796
0.344883		0.126386			-0.616478	-0.311449			0.107865	1.33194	0.533236	1.0581	0.618445	-0.572228	-1.38476				0.886811	-0.71678	-0.214409			1.3639
0.50198		2.18905			1.03932	0.0349875			0.790315	1.06804	-0.549165	-0.452628	-0.6206		0.260776			-0.139248	2.83143	1.94479	1.39317			2.1081
1.6413		1.1756			0.484336	0.438547			0.894077	0.151254	-1.86068	-1.44952	-2.30109	-0.323568	1.84819			2.52702	0.860956	-1.17496	-1.69825	-0.596433		1.53909
-0.672042		-0.0100691			0.26087	-0.53653			-1.06873	0.820206	1.52404	1.77495	1.49576	0.714809	-0.238384				3.94447	2.67201	1.17561			2.58437
-0.985903		0.958236			0.0934472	-2.42831			0.0453806	0.755102	2.15253	1.23101	1.32641		1.47331			0.443204	1.27747	-0.855687				1.33558
									-0.903527	-0.635022	-1.67791	-0.586214	-1.49671	-2.14079	0.627871			0.534217	0.120028	1.17678	0.541289			3.97401
0.186701	-0.121919	1.42711	0.630457			3.47111			2.26848	0.309904	-0.365263	-0.992086	-0.0376931	-0.0657598	0.906172			-1.18964	-0.252524	-1.41155		-1.83157		1.53606
-0.568864	0.755158	-0.131523	-0.90884			-0.307732			-0.194573	0.181349	-0.738886	-1.2325	-0.6206	-1.76819	0.995616			1.09664	1.73415	0.930371	0.824852	2.47627		4.77273
-1.00593	-0.112812	-0.680285	-0.72093			3.4497			0.958269	-0.0066824	0.0618877	-0.128164	0.13768	-0.315741	-0.348432			3.32366	2.63905	1.73439	0.653252			5.19849
-1.51286	-0.9956	-0.493735				-0.451081			-0.526241	0.8025	1.08253	1.03997	1.0833	-1.04551	0.979388			-0.175352	-0.557526	1.7863	1.30983			2.65555
0.0909228		-0.656791				2.54654			1.5709	0.958279	1.06629	1.01124	1.02999		-1.23802			1.7306	0.469902	2.08666	2.19358	1.16225		3.21574
-0.557505	-1.77984	-1.12219	-0.570089			-0.179427			1.71746	1.38297	0.873811	1.07612	1.17475	-0.181675	-0.741348			1.79716	1.48532	2.08146	0.728617			1.88627
-0.396516	-0.412749	0.555006	0.501616			1.72255			1.14711	0.888037	-0.670722	-0.944763	-1.04434		2.04396			2.59064		-0.220913				5.45932
0.549064	1.60823	0.169339	-0.483636	-1.39106		0.102033			-1.11813	-1.00514	-1.4673	-0.984232	-1.7172		1.36294			2.68937	0.251233	1.16082	0.983604	1.53677		3.41048
0.172803	0.933621	-1.10342	-1.04625			2.09658			-1.61739	0.581242	0.842103	0.998091	1.56601		0.0355319			1.71894	0.996255	3.59931	2.08928	1.73685		4.46397
-1.42645	-1.8954	-1.56223		-1.75668		1.15833			0.617688	1.47326	1.14275	1.13203	1.39995	-1.2505	0.344938			-0.125019	0.612511	1.39296	0.710419			3.73009
-1.45368	-1.79064	-0.404516	-0.204724			-0.359118													1.68818	0.962534	0.0885174			1.4447
-0.593293	0.232466	0.466135	-0.482047	-0.987079		0.424217												3.06539	-0.06472	0.636657	0.589065			3.82724
-0.0102353	1.53717	-0.466529	-0.133284			-0.0632372												0.266741	1.64312	-0.876879	-0.707709	-0.287448		0.833873
-0.692501	1.03319	0.386222	0.561395			0.0593671												0.816903	0.120028	2.77936	1.89593	0.0627581		3.91678
1.50131	2.25946	-0.236589	0.424856			1.50747												0.575585	1.12353	1.41515	0.511873	2.41881		5.24423
-0.861294	-1.2267	-0.813735	0.365057	-0.315979		-0.0535828													0.975527	2.81296	1.83147	1.78332		3.86482
0.248057	-0.412749	-1.53819		-1.57864		1.48469												0.385478	1.64477	1.27955	0.392974			2.89519
-0.371688	-0.683969	0.0599164	0.379151			2.22533												0.178264	1.16863	4.29512	2.09295			3.53742
0.0194923	-0.11888	-0.0387421	0.252552	-0.817124		4.74936												1.08711	0.908182	0.776823	0.437208	-0.605075		6.04506
2.50402	1.77703	-0.260254	0.516314	0.419386		-0.0390518												0.519799	-1.34492	-1.04368	-1.83752			0.985928
-1.01373	-0.934554	-0.738886	-0.919132			0.599849												-0.499063		-2.14745				2.99223
1.15313	0.555346	0.963601	0.191791	0.69465		-0.271543													1.3533	0.630726	-2.42892			2.95152
-0.930087		-2.11266				3.01161												-2.51913	-1.71054	0.808373	1.11717			0.31802
0.376368	2.48772	1.12459	1.30593	1.60229		1.35635												2.67594	2.51105	1.34715	0.364006			3.5005
1.66357	-0.192709	0.377214	0.13833			0.212293													-0.236663	0.890238	0.60505			3.39135
-0.819335	-0.422853	-0.505713	-0.581703	0.202837		1.53493												1.0549	1.79746	-0.680285				4.82182
-0.393236	-2.27269	-0.79862	0.0449616			3.51496												-1.2097	0.799712	-0.360036	0.60494			1.27574
-1.28676	-0.236663	0.32523	0.636441	1.39361		0.165722												1.67663	1.35877	1.81477	1.51032			2.81964
1.77856	1.43962	1.82124	1.18793	1.63816		2.3423												1.66844	1.6686	3.49668	2.166			1.76379
-0.30408	1.27184	0.0584881	-0.89067	-0.440032		1.22693												4.13848	0.721287	0.165201	-0.116378			-0.422869
0.450579	-0.0409706	0.297585	0.457408	-0.502096		4.3531												-0.520072	0.150626	0.106684	-0.366807			4.51332
0.953119	0.0291293	0.914164	0.869623	-0.731525		2.51806												2.66621	0.445018	0.226694	1.09022	-1.16732		-0.446755
0.250176	-1.1217	-0.321028	0.460936	0.204969		-0.165402												1.35732	-0.265276	1.62184	1.28168			3.10839
0.172836	0.0030406	1.58979	0.534637	0.614862		1.74772												4.21388	1.93353	1.67482	0.803121			4.00183
0.273411	1.96473	1.96182	1.07445			1.95189												0.376962	1.51309	-0.977073	-1.18671			0.667271
-1.21035	-0.95476	-0.873015	-4.28974			0.150332												1.44928	0.670879	2.28553	1.21406			2.46912
-0.982517	-0.362751	-0.373149	-0.409649	-0.00585382		0.11468												2.32083	1.67106	1.80748	1.04229			4.2383
1.0416	1.04134	-0.637051	-0.999364	-0.139864		0.562298												0.770082	-0.0916734	1.51755	0.812667			3.95607
-1.1033	-0.691364	-0.615658	0.132789			0.772385												-1.87718	-0.926511	-0.749999	-0.122609			-0.106361
-0.515403	1.27184	1.46179	0.779354	-0.0874607		5.23461												1.62375	0.213576	1.45815	0.619542			3.1796
0.272339	-0.214603	-2.11266	-1.77944			1.30394												-2.42797	2.04056	-0.4012	0.318534			1.80551
-1.08758	0.16718	0.672006	1.30393			1.98302												2.02644	0.815145	0.893511	0.30287			3.96503
-0.192959	-0.578813	0.399045	0.242871			-0.379025												0.745694	0.232466	1.4013	1.3074			3.33518
-0.0728234	0.703058	1.63646	1.60984	2.04576		-1.12636												1.76299	0.301567	-0.576819	0.130462	-0.678153		-0.34801
0.918082	0.574527	0.502238	0.182998	-0.838196		3.78934												0.518755	0.340694	0.959333	0.913454			4.16957
-1.28431	-0.698778	0.350031	0.255198	0.686477		2.8605												1.11029	0.923049	2.03507	1.184			2.98428
-1.31076	0.309435	-1.1201	-1.02629			0.278003												2.30865	1.14911	-1.60107		-3.21381		2.00234
-0.609053	-0.149414	-0.0343225	-0.315835	1.98012		-1.04863												0.320952	-0.27648	1.1518	1.26215			3.51759
-0.924269	0.369055	-0.298499	0.370426	-1.35611		0.493997													0.18364	0.388791	0.161829			3.30898
	0.240524	0.520748	0.517272	0.377511		3.14263												4.21898	0.314668	1.22614	0.557919			3.0099
-0.144777	-0.406033	-0.333976	0.215124			2.02567												1.2109	0.912438	1.93857	1.40952	0.75564		2.7846
1.80253		-1.17283				2.92632												3.38818	-0.0350636	-1.07237	-1.98234	-1.6812		4.07738
-1.45011	-2.27269	-1.19632	-0.643431			2.08952												1.80548	-0.870827	1.83173	1.34743			2.86763
-1.19854	0.232466	-0.0328507	0.345684	-0.596508		3.38563												3.55882	1.45904	0.748379	-0.184231			6.84249
-0.359978	-0.504984	-0.368225		0.00612491		0.5451												3.43969	1.64477	1.02064	0.490381	1.71429		2.68516
0.51256	-2.3769	0.542814	0.826966			3.2303												3.91069	1.66779	-0.0698573	-0.675029	0.0987731		4.87835
-1.63995	-1.43927	-0.463145	-0.0376555			0.527984												3.34749	1.49924	2.94833	1.85796			2.58386
-0.988497	0.103201	0.672006	0.910289			0.931329												-0.450077	-0.463627	0.257658	0.764772			0.054381
1.27622	1.38055	1.61839	1.353	0.710916		-3.00417													1.13733	1.66038	1.28792	2.10265		3.59083
-1.0176	-0.268473	0.0925865	0.414122	1.02575		0.502464												1.68074	5.07357	-0.312963	0.449355			0.181178
-1.31404	-0.352854	0.681364	0.462816			-0.0680547												1.59951	0.0834444	1.15982	0.255198	1.12976		1.05455
0.27333	-0.24617	-0.466529	-0.135941			-0.55755												2.31759	-0.843382	1.0049	1.08507			5.19955
-2.15432	-1.18688	-0.0668805	0.0882712	-0.67016		-0.416327												-0.127659	-0.287728	2.0426	1.26208			3.7413
-2.15644		-0.848017				1.3657												-0.057195	1.85327	2.70679	0.977962			2.45247
-0.967266	1.35968	-0.888499	-0.681181	-3.55233		2.81748												3.86298	1.29242	-0.000647237	-0.426426			4.64292
-1.79874	-0.0528209	1.67905	0.810029	0.688586		3.83372												-0.143373	0.194562	1.84939	1.40657			4.03598
-0.264389	0.939946	0.673177	0.80915			3.8402												1.57519	1.13733	0.126313	-1.16225			2.88139
-1.3814	0.288406	0.82068	0.44873	0.746412		2.50861												1.7097	1.13733	1.79283	1.41503			2.8869
0.184755	-0.11888	-1.2613		-0.408314		1.32524												0.696947	1.5763	3.88367	2.15609	2.54301		3.83012
1.82071	-0.781613	-0.720454	-0.853495			4.54924												3.37257	0.243205	0.517054	-0.325835			5.99581
-0.0314409	-0.593092	0.0897592	0.138475	0.222847		2.76055												1.81297	2.00726	-0.642422	-0.512089			5.18268
-0.336785		0.969991				2.38759												2.68581	5.15216	2.1103	1.09514			2.75469
-0.169627	0.586451	-1.17709	1.34833			0.396683												0.711856	-0.926511	1.50594	0.854393	0.199881		3.87574
-0.111157	0.567349	-0.576819	-0.369897			0.471519												-0.11938	0.958837	1.34527	0.893872	1.20046		3.27127
1.26919	0.277834	-0.104299	0.619263	-0.792208		0.646616												2.89729	3.01284	3.12397	1.27614			4.12787
-1.694	0.147858	0.23615	0.527241	-0.290721		0.137558												2.06932	2.27011	1.29587	0.380081			2.31681
-0.389892	-0.851197	-1.04164	-0.668738			0.254208													1.42184	1.12561	-1.05209			4.7206
0.506552		0.47239				0.0394644												-0.368922	0.407286	1.86138	1.41656	0.949124		2.10411
-0.991156	2.83308	2.35158	0.966929			2.61543												3.74971	-0.739899	0.0556295	0.0636571			2.40249
0.00571352	0.60779	1.76004	1.69512			-0.361335												0.214685	0.194562	-0.366586	0.352369	-0.892896		2.63441
-0.480936	-0.983288	-0.929518	-0.693374			0.00490029												1.02191	5.26805	2.3577	0.331647	1.77521		2.06358
0.396737	0.739401	-0.157457	-0.447858			3.38118												3.16938	-0.621863	-0.0313797	-0.879406			3.3471
-0.134811	0.424955	-2.04424				4.79908												0.290221	-1.02454	1.2369	1.4442	1.70945		1.47874
-1.30248	1.12945	0.461122	0.196128	-0.14952		0.843188												-0.295656	0.912438	2.36787	1.62078			2.53502
0.723746	1.98974	1.42619	0.14931			1.56337												3.36975	1.76914	2.05611	0.840597	4.2648		1.0977
0.00609694	0.202726	0.846256	0.761894	1.01629		2.66955												2.05697	1.83942	-0.70213		-0.92764		3.6478
-0.782305	0.746165	2.40823	1.75154	1.33351		3.37865												1.10027	1.54572	3.09306	1.536			3.56469
2.00648	0.730358	1.61925	1.08148	0.106435		-2.67613												2.59522		1.43993				3.46915
0.222137	0.240524	-0.136084	-0.0587818	-1.03818		-0.21656												1.36923	-0.158637	1.28051	0.504065	0.050779		4.65832
-0.58556	0.511719	0.021119	0.378498	-0.692703		0.30998												3.01282	4.03179	-1.25256	-1.8593			3.1784
-1.78275	-0.886627	-0.550615	-0.22955	0.24445		-0.442424												0.774836	-0.480787	0.459868	0.219656			1.19246
	0.555346	2.86702	1.59867			2.24648													1.88534	-1.00515	-1.28215			3.96727
1.83273		-0.865302				2.68882												0.158657		2.93765				1.93199
-0.145752		1.20057				4.21979												-1.05549	1.56445	0.550135	0.979948			3.54007
0.55674		-0.220913				3.72799												-0.711861	0.964063	-0.991082	-2.73591			1.08104
0.139219		-0.965115				0.699974												0.974082	-1.35422	0.26969	0.466576			3.35653
-0.189267		-0.785454				2.40924												2.96438	3.04149	3.76486	1.57646	1.22673		0.836975
0.820557		1.02483				1.5056												2.71379	1.57968	2.57982	1.47114			2.34988
0.81963		0.065623				2.51706												1.3266	0.301567	0.869424	0.32647			3.60296
0.708627		0.815092				-0.383434												1.52809	1.38777	2.90083	1.30253			1.04796
1.30585		-2.16499				1.6024												0.840728	1.67269	1.24664	1.13243	1.08057		3.62327
-0.372648		-0.253926				-0.53651												1.67342	0.407286	0.870523	0.649543	1.7412		3.37295
1.06237		2.2038				0.499639												1.69504	0.96928	1.03631	0.734025			1.88627
1.285		-1.54299				1.86757												0.813271	1.41917	2.27578	1.40662			2.44515
-0.88149		0.396485				2.11209												2.04943	2.63671	1.17678	0.88144	0.853936		3.03743
0.643375		1.06945				1.74051												-1.22449	0.50683	1.4636	0.599857			3.16226
1.67808		-0.371507				0.0469149												3.8312	0.474853	1.6493	0.478001			4.49766
0.816301		-0.606788				1.63216													0.826119	2.62065	1.20613			2.92353
0.383184		1.05603				2.77175													1.75805	1.14075	0.590851			4.85141
1.12503		1.11649				0.270054												0.890839	-0.463627	1.51933	1.1974			3.60972
0.122881		-0.894326				-0.532287												4.21655	1.03727	-0.597944	0.0918746			0.550823
0.872403		-1.48127				0.0894313													1.60489	3.26088	1.77726			1.04138
-0.648383		-0.351869				3.84526												0.888985	0.125615	0.163821	-0.407726			2.69404
1.81786		-0.128487				-0.44459												0.553188	1.23595	1.75757	0.97497			4.40261
0.373069		-0.855687				0.235809												-0.099426	2.56797	2.32766	0.698517			3.30401
-1.22285		0.635472				2.42327												-0.156861	0.799712	1.42159	1.11311	1.47278		1.6653
-1.00781		-0.548876				1.60394												-0.177564	-1.47789	-0.937393	-0.232916	-1.90583		0.353068
0.577971		1.96799				0.127372												2.89665	1.49403	0.187206	0.590908			2.58792
-0.790798		-1.14952				-0.221175												2.30009	0.376742	0.676689	-0.102355			3.72449
0.422181		-0.79109				0.673195													0.92093	2.22302	1.61381			3.09549
-0.18792		1.7294				2.52603												0.380844	0.878219	1.34621	0.939875			1.34631
-0.423261		1.21437				2.03131													-0.307113	-1.4672	-3.31631	-1.47007		3.12724
-1.45157		-0.371507				0.806072												2.74472		0.12771				5.68703
1.35366		-0.471612				3.94045												0.263537	0.128405	0.32654	0.46793	-0.748409		3.26942
0.722972		-0.177437				2.2929												2.33249	0.011763	0.95078	1.03615			2.32528
-0.351079		-0.0372682				-0.425047												2.4557	1.53546	0.36171	-0.297615	-1.45739		3.83588
0.319618		0.19405				-1.4032												0.894082	1.0393	1.746	1.44501			3.12547
-0.653857		-1.08682				0.129916												0.90924	1.79276	2.69585	1.22924	1.90361		5.45477
-1.34291		0.534251				1.39825												0.462705	-0.0916734	-0.131523	0.0659322			-0.356899
-0.972943		-0.997105				7.00196												1.16643	1.93503	2.026	1.48262	2.85463		2.81748
-0.372686		-1.9199				1.33023												-0.682833	0.131192	2.19021	1.66141			2.59859
0.0835604		0.680196				3.92934													0.971364	2.11838	1.19618			1.52739
0.0852201		0.0925865				2.12588												3.36746	1.61824	1.12358	1.09047	0.695985		3.17421
0.0512541		-0.610333				1.34022												-0.349576	1.17446	1.92766	0.899636	1.39751		1.85226
-0.425474		-0.133043				0.304631												1.17848	-0.706211	0.615252	0.673569			1.67157
0.473644		0.690694				1.48097												-0.099292	-0.24617	-0.781703	-0.882189	-1.56325		2.77122
-1.68079		-2.05554				1.83127												0.974478	0.560153	1.07048	0.698804			4.01469
1.30005		2.76748				0.614398												1.07374	1.33131	0.763203	0.563513			3.77585
0.363174		0.542814				0.989166												1.16329	1.77861	2.54485	1.76832			3.1784
-0.52552		-0.397886				1.80347												2.55086	1.67596	-0.337222	-0.007234	-0.254388		2.43152
0.181552		-0.753712				1.39136												1.97029	6.17158	0.468639	-0.119918			0.140109
-0.747105		-1.08475				2.33567												2.571	1.90351	1.58805	0.411464			3.70916
-1.10972		-0.0240347				-0.540728												2.16735	1.95881	1.83012	0.892768			3.83156
1.15083		-0.224042				-0.00736316												2.88906	1.92606	-0.993088	0.532073			0.374809
0.492273		1.1508				3.89034												1.16636	-0.600258	-0.517738	-0.37611			4.37399
-0.107778		2.25338				4.36646												1.27261	2.05348	3.42872	1.55943	2.38874		2.81585
-0.450184		-0.308134				1.48134												-0.951353	1.42006	-2.30287				2.74832
-1.36349		-0.169737				1.94256												-0.815326	1.60489	1.03943	0.79886			-0.156021
0.872585		-0.550615				1.11444												5.71612	4.85366	0.0599164	-1.15019			3.2103
1.83008		1.35843				3.742												2.6735	1.26055	1.89154	1.44213	1.03716		3.16763
-1.01198		0.828486				-0.264716												3.22935	0.111627	1.61148	1.60399	0.559129		3.66974
0.12196		-0.510861				0.5451													1.78962	1.91436	0.887145			4.41361
-0.768912		-1.61822				1.45318												1.83935	0.595954	2.5056	1.0419	2.30776		2.22992
-0.369858		0.279016				-0.0896528												2.94962	0.557751	1.14979	0.309032			4.17432
-0.640066		-1.29652				0.196701												-0.706392	0.933621	2.02449	0.846382	0.70855		4.1934
1.71725		0.268355				0.556556													2.61791	0.433405	-0.702462			3.02823
0.181009		1.52111				-0.464027												4.23795	0.543293	0.344827	0.659545	-0.430605		3.34961
1.73771		-1.41385				5.40068												0.991694	0.703058	2.81706	1.59525	1.28386		2.78139
-0.764643		0.868325				1.87462												1.96094	3.47117	2.2688	0.413158			2.37848
-0.907875		-0.0862816				0.0394644												2.95918	1.3184	1.50236	1.16533			3.36284
-1.36206		0.547696				2.66488												1.24499	0.826119	2.16428	1.8451	1.59326		2.94422
0.67558		-0.751855				2.2428												0.229504	5.41465	3.15877	1.76158			2.13213
-0.0171923		-0.836547				3.79646													-1.23562	-0.019636	0.420763			1.64149
2.12006		-0.175895				1.70904												2.20914	0.948357	2.37396	1.35446			2.44125
-0.346099		-0.087779				3.52485												0.0835447	0.663937	-0.993088	-0.749412	-0.2487		3.71473
0.447839		1.46451				1.31458												2.37374	1.17446	1.92219	1.38993			4.25772
0.322299		-0.571561				0.117215												3.01381	1.15498	1.36687	0.793325	1.71244		2.8392
-0.160552		-2.02457				1.25474												0.815664	0.0664022	2.00019	1.55195			1.99976
-1.97903		-2.14453				1.40371												2.78701	0.643009	1.6416	0.720496	1.18592		3.30153
0.10283		-1.375				0.570929												1.56581	0.161673	0.646123	1.08802			1.65318
-1.08703		-0.644215				-0.359118													2.24877	0.525665	0.445129	-0.323812		3.81862
0.862897		-1.51197				0.415935												5.15869	1.98534	0.629539	1.13365			-0.0487457
-1.08627		-1.78218				1.24081												-1.73023	0.712187	2.8194	0.828357	2.56699		2.47944
-0.397566		-0.819422				-0.34801												1.31727	0.043522	1.38553	1.3953	0.117692		2.86379
1.1748		0.563511				3.06344												-1.07421	-0.713663	1.21338	0.928088			3.43744
-0.205838		-1.14741				-0.202681												-0.217323	0.191835	-0.531538	-0.142587	-0.0383356		-0.0463247
-0.427607		0.750665				0.112147												2.19052	1.11561	2.53268	1.60734	1.82001		3.58882
0.626786		-0.0773121				2.24694												2.52807	0.293678	1.58456	0.765886			2.60318
-0.865949		-1.06209				0.646616												0.309949	-0.198948	0.97743	1.27578			1.85846
-0.166497		-0.720454				-0.160715												0.986862	-0.511934	-0.967105	-0.145873	0.12592		3.48544
-0.676957		1.19167				2.10588												0.79393	0.499482	2.29872	1.40888	0.453988		1.33379
-1.40113		-0.900163				-0.53651												2.72781	0.691607	1.65527	0.851337	2.47755		5.05355
1.04464		1.29012				1.90424												1.03954	3.27136	3.71796	1.24413			1.8502
-1.44298		1.26507				0.18376												1.30942	0.579302	0.649665	0.415178			2.69091
-0.111665		-0.335599				0.799923												1.66219	2.65888	3.40557	1.55692			3.16405
-0.0580944		-0.585604				-0.491915												2.21407	0.916687	-0.227174	0.521251			5.71869
-0.0910336		-0.849933				-0.13246												1.14798	-0.164802	0.50842	1.16577			3.38753
-1.78914		0.99331				-0.0944346													2.59067	1.87888	1.22031			3.05939
0.239626		0.120717				-0.339099												0.666594	-0.070688	0.424533	0.693061	1.38558		5.39509
0.571099		0.0484715				1.83332												2.44946	0.555346	1.95409	1.09014			5.18163
-0.0895537		0.331776				-0.398822												2.0174	-0.214603	1.47175	0.863519	1.49339		3.32643
0.342632		-1.10758				0.950504												1.06578	1.46256	1.41975	0.863479			2.29524
-0.970813		-1.77441				0.163152												1.84407	2.19469	-0.75929	-3.23751	-1.82825		0.944101
0.929096		-1.05594				0.852528												-0.52557	0.335508	0.803886	1.53709			1.67275
0.0461691		-0.973082				4.03521													0.638338	2.3861	1.61205			2.85229
2.37907		1.26604				1.47242												2.9058		-1.27886				1.19933
0.588885		-0.111837				0.275351													1.05958	1.7773	1.4503			3.7427
1.29441		0.0812621				0.861893												0.182268	0.536037	2.98626	2.06143			2.3234
0.356026		-0.575065				0.477125													1.20729	0.598501	0.909166	-1.41377		-0.532287
0.591689		1.48439				0.843188												2.98823	1.45199	2.50754	1.38214			3.49591
0.0928946		2.5981				2.86489													1.59315	1.86696	1.0023			3.52617
0.185276		0.54037				1.30394												3.51749	3.38477	1.5371	0.870333			4.32405
0.342872		-1.94164				4.6665												7.24774	4.24091	1.01226	0.56773			-0.209627
0.205397		-0.355133				0.576694												0.712369	3.20382	2.12425	0.777155			1.74491
0.467802		2.16139				0.855647												5.58164	2.76387	0.82068	0.283648	1.11542		1.87379
1.37297		1.60109				1.50111												0.0489301	0.343284	0.440989	0.302139	-1.13498		4.6665
-1.13247		1.09306				0.374809												0.458574	2.82266	3.07964	1.85652			4.65469
0.555226		-0.855687				-0.523825												0.422296	-0.823937	0.0182257				0.369361
0.173168		-1.49068				2.07279												0.272203	1.27372	0.31078	-0.0228715	0.416412		4.67288
-0.569365		1.90887				1.60934												1.62412	1.43252	1.651	1.02417	1.09675		3.64506
-0.329876		0.754089				1.53267												0.288551	0.0463919	1.63903	1.21591			3.38309
-0.172631		-0.0624205				0.248941												-0.514069		-0.687549				-0.127729
0.555867		-0.242882				3.33581												-1.13544		0.446034				1.58666
4.17215		2.35974				2.67527												1.41939		-1.95257				1.05455
-0.406096		1.63217				1.03153												0.525877		-0.82322				0.426982
-2.29592		-2.08683				3.20124												4.54961		-1.66276				1.9989
-0.0684262		-0.682099				1.35096												1.07316		-0.0240347				2.46961
-0.401996		-2.29369				2.43687												0.861091		1.99179				2.54855
-0.34672		-0.676659				3.39644												-0.0113731		0.021119				0.732979
0.0104916		0.191314				3.14085												0.31797		2.18375				2.93022
0.878815		-1.68026				1.48767												2.09319		2.12425				-0.239573
-0.10939		1.76334				1.59011												-1.03576		-0.913828				0.886986
2.11219		-2.70182				4.44084												-0.990689		0.938981				3.36158
-2.02476		0.176223				-0.0220238												2.43215		1.29491				2.48092
1.02603		1.8757				1.12116												-0.106454		-1.46252				0.165722
0.230628		2.68181				0.931329												2.83077		-0.665806				0.0270815
0.850887		-1.26349				1.3524												-0.0871854		0.505949				1.0054
1.63547		-0.152865				-0.172422												-0.237712		-0.402858				-0.438088
1.13437		2.86702				0.806072												0.314351		-0.432854				1.86591
-1.23325		0.281676				-1.59951												0.947713		2.07179				3.66287
-0.0114125		-0.664001				-0.204998												4.40382		-0.772344				1.20965
1.0322		-0.642422				1.97062												-0.595584		1.57495				4.2748
0.728174		3.84989				-0.496187												1.10031		2.17295				-0.431574
1.5905		-1.39551				0.989166												1.23936		1.85099				2.73136
																		0.560734		2.06807				4.94956
																		1.45054		0.794891				3.57138
																		0.904589		0.47114				1.26873
																		0.286823		-1.09926				-0.177094
																		1.14808		-0.330734				2.92185
																		3.46469		0.882586				3.96353
																		2.30367		1.08487				2.95827
																		0.909063		-0.629904				0.307304
																		2.10626		0.24961				2.43881
																		1.05874		-0.416154				0.890135
																		-1.53621		-1.85027				1.39571
																		-0.207731		-1.47188				0.99565
																		2.25848		1.17678				1.98002
																		1.0512		1.55035				2.40587
																		0.970865		1.46813				1.45872
																		3.63607		-0.911872				0.861893
																		2.17873		1.73023				1.76339
																		0.455659		2.06209				2.13749
																		0.648493		0.34743				2.61901
																		0.729039		0.16796				-0.172422
																		-0.23434		-1.04368				0.51095
																		3.71407		0.476137				5.20167
																		-1.42266		-0.96114				-0.214251
																		5.17033		-1.50249				5.42537
																		0.982726		1.29395				0.909089
																		1.56711		0.298907				3.58546
																		2.14141		-0.252346				-0.448919
																		-1.04329		0.95185				0.985928
																		0.263269		2.57919				0.840081
																		1.0014		2.98404				2.87588
																		-0.429215		0.298907				1.94807
																		3.14023		0.581659				3.96428
																		0.0166872		-0.678471				2.15723
																		-0.481666		-1.03756				-0.264716
																		2.56986		1.65356				2.39095
																		0.813448		-1.24601				1.38773
																		-0.789762		-1.52625				0.238432
																		1.34047		3.38176				3.20607
																		-0.648461		-1.95805				1.97617
																		0.587041		0.499761				2.79051
																		-0.256804		1.09306				1.66334
																		0.116827		1.00911				1.28982
																		-0.732436		1.56443				-0.551251
																		1.17099		0.117916				1.03153
																		-1.08469		-0.206872				0.31802
																		-2.09402		-1.555				1.77872
																		0.477401		0.20497				2.61288
																		3.24475		3.08984				2.67371
																		-0.274103		-1.54538				1.77629
																		0.752467		2.07179				1.73172
																		-0.752727		-0.285698				4.47603
																		-0.0787643		-0.220913				4.95844
																		1.15467		-0.813735				3.45553
																		2.0378		1.28436				5.67493
																		1.46476		1.44449				1.88919
																		-0.131723		0.0741632				2.79105
																		2.90395		0.351331				0.283313
																		0.953129		1.3911				1.29334
																		4.07		2.11324				4.72708
																		1.36725		2.32423				4.34727
																		1.51712		3.29468				1.56756
																		-1.29739		0.719671				1.10774
																		3.78984		2.45598				3.89254
																		-0.177223		2.35226				3.00761
																		1.4196		2.90083				3.182
																		-1.38297		1.28724				2.95265
																		0.887021		2.94047				1.78438
																		1.63028		2.84504				1.50485
																		1.34745		0.894602				4.29278
																		1.71738		-0.437882				4.82277
																		1.09143		-0.376436				0.207088
																		-1.35515		-0.787331				0.0419462
																		-0.323194		-0.785454				1.95996
																		2.18054		-1.25037				0.140109
																		2.606		2.84214				2.57222
																		2.79398		3.02045				2.34088
																		3.63087		-0.117881				6.02368
																		3.85782		-0.56981				0.982693
																		-0.271316		2.79886				1.63721
																		1.05036		1.48529				1.31813
																		1.60062		0.346129				1.78398
																		5.13199		1.15481				3.20909
																		0.164048		0.48735				0.754143
																		-0.923702		0.837384				1.95954
																		-0.801603		-0.228741				3.65395
																		1.03168		2.37261				3.22848
																		3.61408		2.00247				3.65875
																		3.35439		1.04463				1.05455
																		1.38212		-0.266596				0.178597
																		1.38418		-1.60841				1.20277
																		1.34661		1.46088				2.21526
																		2.65499		1.08487				2.8847
																		-0.033764		0.383651				2.47797
																		-2.05522		-0.709447				1.0744
																		0.882655		2.82467				2.27612
																		1.20618		1.81477				2.8512
																		-0.983804		1.16881				0.880696
																		-0.176101		-2.08111				0.460332
																		1.36835		-2.27237				2.47944
																		4.04226		-1.0662				0.599849
																		-0.93266		-0.00647754				1.45687
																		2.50039		2.40355				3.48479
																		3.51136		0.172095				3.36095
																		1.98898		2.84678				4.2977
																		1.78462		3.18019				2.35226
																		1.64983		0.370764				-0.500453
																		2.6216		0.397765				1.5116
																		1.65592		0.873818				1.35204
																		0.770315		2.03205				2.84083
																		3.40425		-0.0123188				4.12084
																		0.331007		-1.87687				1.78074
																		1.84041		0.599701				3.28668
																		0.218048		-0.407837				-0.530173
																		1.95351		-1.78996				1.66608
																		3.12561		0.924978				1.96891
																		-0.0852973		-0.397886				2.68777
																		2.27829		1.05499				2.6093
																		3.43844		0.751806				5.19216
																		0.359094		1.07974				2.43638
																		4.35635		1.61321				1.0877
																		2.12349		-1.17283				2.83539
																		2.71235		-1.64041				1.6051
																		1.03799		2.01008				2.31587
																		-0.19248		0.28566				2.10721
																		4.30557		1.1053				3.4124
																		1.34308		-0.0225678				0.155455
																		2.59521		1.29108				2.90517
																		0.935206		0.084097				2.50316
																		2.35585		1.99026				2.75469
																		-0.441392		-1.04368				0.256844
																		4.32146		-0.676659				0.280657
																		-1.64592		-0.929518				1.72574
																		5.64527		2.32629				-0.551251
																		2.14953		1.20649				3.49853
																		0.14744		-1.17496				0.796853
																		-0.443286		1.96028				2.41118
																		2.87283		-0.761151				2.95321
																		3.7267		0.608084				2.75789
																		-0.149595		-1.40466				2.80828
																		3.39408		1.21043				0.547961
																		0.0487953		0.488593				2.77122
																		-0.139233		-0.453015				-0.442424
																		0.164458		-1.07031				1.35383
																		3.68839		1.27666				-0.00246285
																		3.62659		0.94113				2.78032
																		0.928833		0.294939				2.57626
																		0.0862284		0.0240097				4.17908
																		0.617368		0.728887				0.468719
																		-0.224746		2.17871				1.81326
																		-1.88945		-1.15163				0.377536
																		1.02963		1.31972				2.68725
																		3.94902		2.3208				2.44612
																		1.10633		1.19464				0.259482
																		4.4074		-0.265009				0.176018
																		0.600111		-0.693009				-0.336867
																		3.13874		1.73439				1.40954
																		1.10195		-0.777956				1.03153
																		0.00209195		-2.21523				1.38954
																		2.41342		2.51788				4.11459
																		1.77558		0.253636				4.64021
																		-0.844446		-0.00647754				2.84792
																		-0.639203		2.53717				2.94871
																		1.1708		0.727737				2.07279
																		-0.0254511		0.676689				3.0739
																		1.5744		4.16573				4.68658
																		-0.896632		-1.02334				3.41752
																		0.320411		1.44905				2.14197
																		0.858519		-0.194444				2.39239
																		4.56699		-0.378081				2.03348
																		5.27922		2.90083				3.20064
																		-1.65225		-0.548876				-0.00736316
																		-0.444774		-1.1899				0.5451
																		0.0111463		-0.342096				2.98484
																		-1.18309		-0.0997847				-0.392235
																		1.54518		0.841823				1.42781
																		0.680223		2.34272				1.81693
																		2.00399		0.644941				2.65039
																		0.977142		2.37126				2.85175
																		1.79043		0.0954111				2.48684
																		1.75421		-1.41615				0.117215
																		-0.958931		0.322608				0.0693603
																		-0.0785253		3.57832				2.56868
																		-1.38966		1.80179				1.32951
																		5.0674		2.18231				0.976232
																		5.62221		1.72607				2.8512
																		-1.02314		0.547696				2.68725
																		-0.399055		-0.0299093				0.293956
																		2.85069		2.25198				5.51201
																		4.06828		1.72023				1.79412
																		0.859467		1.5767				3.71752
																		6.2487		1.37621				2.38999
																		2.21241		2.97126				2.12276
																		-1.28659		-1.57189				-0.0680547
																		5.17903		1.54594				3.65122
																		0.495794		-1.81604				1.03809
																		1.3245		0.847363				3.24248
																		4.10842		2.43353				4.90355
																		1.59245		-0.105805				3.1898
																		1.12721		-1.71048				1.00866
																		2.09433		1.80016				3.94268
																		3.82081		0.697674				3.62667
																		2.34186		-0.296896				0.79072
																		2.61943		1.22124				3.57339
																		-0.0216132		0.780219				0.614398
																		-0.833803		-1.00515				0.723947
																		-1.47207		0.910912				0.893287
																		1.83844		0.26702				5.46729
																		0.249076		-0.653193				3.82293
																		1.98772		2.86413				3.19823
																		1.75782		1.28147				2.17843
																		2.6108		2.514				1.9341
																		1.60382		1.6227				2.09305
																		0.453598		0.719671				2.09614
																		-2.48124		0.582865				0.685072
																		1.11024		1.12156				2.85339
																		0.880733		2.52625				1.48097
																		2.43378		0.356525				3.98451
																		-0.0490961		0.826258				2.51706
																		-1.26283		0.242888				0.0394644
																		2.09259		1.24664				2.04174
																		-0.104405		-0.337222				3.30029
																		0.221308		-0.126969				0.0568732
																		3.96351		1.10327				1.8436
																		0.215333		-0.70213				1.89002
																		-0.829282		0.378502				2.94086
																		0.994587		2.0874				3.0914
																		-0.524158		1.47627				4.90064
																		0.332443		-1.90369				1.02498
																		-0.33328		-0.456388				-0.195721
																		-0.566048		-0.0907761				4.96933
																		1.59267		2.0116				2.37609
																		2.04588		0.222632				2.80073
																		0.838744		2.55124				0.969782
																		1.65247		0.000808622				0.96013
																		3.70826		3.45122				1.765
																		1.40622		0.646123				2.76215
																		3.79477		3.14563				2.26683
																		1.21633		1.36593				3.12016
																		2.45518		1.03839				2.60471
																		2.69827		1.43169				4.18544
																		-0.940861		1.35374				1.93284
																		2.15336		2.73398				2.42764
																		-0.224167		-0.241308				0.421454
																		0.56763		1.44814				1.16513
																		0.772962		0.456101				3.88011
																		3.06856		1.82931				2.25711
																		2.76816		1.83656				2.36225
																		4.82096		0.906571				5.45818
																		-1.13249		-1.46252				0.0345061
																		4.98462		2.51917				3.50706
																		2.79699		-0.45133				4.15457
																		0.503435		0.531801				3.91752
																		0.430988		-0.0535199				0.0844029
																		2.22746		2.73097				0.899599
																		-1.79441		1.1053				1.48991
																		-0.518282		1.78303				1.63876
																		0.661032		3.28664				1.29334
																		2.85614		1.36125				4.48467
																		1.62244		1.28628				3.90942
																		0.766832		-0.929518				2.36654
																		3.08836		1.34527				3.7434
																		2.47019		3.94242				2.35511
																		5.08477		0.853998				3.21453
																		2.31966		1.6416				4.56601
																		1.97071		-0.0108575				2.11476
																		4.58413		1.05603				4.24557
																		1.89656		1.01121				3.07448
																		5.83875		-2.29369				3.53477
																		0.446696		-2.39655				1.89253
																		2.49945		0.414363				1.92567
																		-0.890331		2.95114				3.03974
																		1.16024		-0.0299093				1.77953
																		3.69758		0.704637				2.72292
																		0.579396		3.00616				2.58741
																		1.84361		1.02064				1.65162
																		4.15927		0.377214				3.77089
																		3.97031		3.75277				1.79128
																		2.33644		-0.886559				-0.429399
																		0.372384		0.32523				0.763252
																		3.40584		0.131898				3.16584
																		7.98182		0.504712				-0.0195845
																		1.92465		1.00385				4.21658
																		1.69705		3.55304				2.32481
																		1.13564		1.98336				2.66021
																		1.1775		4.20672				0.525139
																		3.19231		-0.71678				4.30673
																		0.873499		-2.14162				1.59318
																		0.0779609		3.74888				1.35455
																		0.100784		0.794891				2.19793
																		1.62338		-1.8108				0.353068
																		2.83943		2.93765				2.20385
																		1.66751		2.52174				3.71334
																		0.813137		-1.60841				3.14263
																		3.22277		3.50091				4.72893
																		3.55661		1.59675				0.714938
																		-1.49005		0.226694				-0.448919
																		-0.586804		-1.63794				0.283313
																		3.94504		1.88363				2.84738
																		0.477603		0.824028				2.63955
																		0.767839		2.87392				2.66851
																		1.53005		3.86662				2.63647
																		0.897402		1.37061				1.74611
																		-2.15835		2.15487				2.79158
																		2.43683		0.47114				3.69043
																		1.41191		1.69256				4.17274
																		2.09409		1.68074				3.00362
																		2.52899		1.11649				3.65532
																		0.27247		-0.832734				0.547961
																		-1.07015		0.238847				-0.45756
																		2.826		0.23075				0.0469149
																		2.35404		1.04359				3.55602
																		3.39041		1.7912				3.56603
																		2.27589		2.98349				4.51332
																		2.65917		0.0584881				2.03913
																		3.62796		1.18374				1.79331
																		1.18502		-1.67525				1.48469
																		-1.71376		0.298907				3.56202
																		0.876728		2.18518				2.19021
																		3.05855		2.41358				4.38322
																		0.94899		-0.4012				1.95571
																		2.83715		-0.844189				2.53852
																		5.08278		1.66633				2.58284
																		1.44088		1.39389				2.03782
																		5.36704		0.934679				1.88377
																		3.28728		0.545256				2.87698
																		1.76919		2.18159				3.33393
																		1.64189		2.08443				2.29617
																		-0.0991081		2.24705				0.973006
																		1.5896		1.59501				2.20522
																		2.63891		1.27087				2.34988
																		2.57919		-0.720454				5.26247
																		0.400115		0.165201				-0.542835
																		1.89795		1.97569				3.23882
																		0.575176		-0.0758197				3.15749
																		6.2753		1.34715				3.53344
																		1.86945		1.73605				3.98677
																		1.94664		0.512123				2.62568
																		-1.21115		-1.88757				2.12187
																		3.78641		1.33299				1.76459
																		3.46912		2.07701				3.36915
																		0.365916		-0.319413				3.66493
																		2.17529		0.458613				2.78085
																		4.03757		1.08179				2.84792
																		0.996699		-1.30539				0.291292
																		-1.31506		-0.00210378				2.77871
																		0.55467		1.04151				2.31634
																		1.46289		1.01121				3.29719
																		1.96834		1.81963				3.74973
																		1.48249		0.306827				2.0474
																		2.16179		-1.49068				4.63209
																		1.11132		-1.71048				2.27984
																		0.895766		-0.531538				5.06472
																		2.64272		2.46912				1.33165
																		3.49563		1.88838				3.45553
																		0.170694		-1.63794				0.199295
																		4.15977		0.927137				4.00335
																		1.55304		3.36267				2.71187
																		0.131286		3.04665				1.67825
																		3.04811		-0.635262				4.16957
																		2.34363		2.58361				2.63595
																		2.83007		1.7294				2.34799
																		2.53275		-1.22647				2.2075
																		2.53851		0.248267				1.01518
																		-0.647888		-1.93619				1.02825
																		2.58669		2.09702				3.1802
																		3.43379		-0.146752				4.4306
																		3.33209		2.03657				3.70986
																		-1.1043		1.98719				2.17436
																		2.03829		1.26411				4.62488
																		2.7567		0.47114				5.40292
																		2.59846		3.78034				2.83756
																		0.0646276		-1.13688				3.01562
																		1.2677		1.18572				4.10292
																		1.19071		0.363005				4.13257
																		1.68763		-1.01322				3.2303
																		1.48305		0.901136				2.19384
																		0.232324		4.0692				2.43979
																		6.63266		2.66586				2.76481
																		0.403036		4.07545				3.86918
																		1.39159		1.66038				3.21635
																		-0.764651		2.81296				3.40728
																		1.49515		1.34997				3.8402
																		0.42005		2.34476				4.26747
																		4.29692		3.53499				5.88903
																		2.84495		-0.327495				2.93862
																		4.22215		0.946495				2.59046
																		2.63463		-1.32097				3.43422
																		-0.320482		1.80341				1.32168
																		2.08719		1.62184				2.18341
																		1.69431		-1.44157				0.438064
																		1.12973		-1.16221				6.18308
																		3.3389		1.01541				4.13884
																		1.54748		3.85701				3.50312
																		2.35803		2.2897				3.44195
																		1.40649		-0.128487				3.867
																		2.08864		2.14178				2.91907
																		1.88258		0.430873				4.25123
																		1.13881		1.2583				4.74657
																		4.07041		2.22657				1.9244
																		3.95206		0.968927				2.83212
																		1.903		3.91257				1.65982
																		1.03579		0.708113				3.26512
																		4.04032		2.72253				0.391202
																		0.662103		-0.603248				2.36463
																		3.05449		-0.79862				0.6378
																		0.943756		0.504712				0.0869162
																		2.4848		3.35186				1.75534
																		3.51419		1.79038				2.46961
																		2.39256		0.377214				5.17742
																		0.882625		2.25338				3.27681
																		2.36008		1.8026				2.72292
																		3.71735		0.810614				1.73731
																		3.66737		1.27377				2.87478
																		9.21152		1.48799				1.20965
																		1.82472		3.72321				2.17752
																		0.970446		0.351331				3.97626
																		1.94681		2.5874				1.97703
																		0.909204		0.0412969				-1.01558
																		-0.406337		-1.80558				0.12483
																		4.25391		1.10123				4.84279
																		1.04301		-1.89562				2.01053
																		0.0531415		-1.50013				1.29334
																		5.93121		-0.429507				2.59198

## Sheet: Suppl. Fig.2
Cognitively unimpaired							Cognitively impaired
log_zscore_ttau	log_zscore_hcv_avg	log_zscore_csfnfl	log_zscore_ng	log_zscore_snap25			log_zscore_ttau	log_zscore_hcv_avg	log_zscore_csfnfl	log_zscore_ng	log_zscore_snap25
1.41924	-0.185363	-0.121919	0.630457				0.367553	-4.15225	2.83143	-1.72378
-0.136322	0.571292	0.755158	-0.90884				-1.01629	-0.593963	-1.44407	-1.23115
-0.684003	1.00899	-0.112812	-0.72093				1.35351	-1.84429	0.267223	0.721382
-0.49782	1.51665	-0.9956					0.679625	-0.694238	0.0720941	1.14898
-0.660556	-0.0894465						1.38886		1.69062	0.886694
-1.12504	0.559916	-1.77984	-0.570089				-1.01427	1.42152	0.640675	0.364492
0.548855	0.398695	-0.412749	0.501616				0.121007	-3.79343	-0.149414	0.807857
0.163948	-0.548248	1.60823	-0.483636	-1.39106			0.498661	-4.5844	7.36025	-0.925193	-0.0354582
-1.1063	-0.171445	0.933621	-1.04625				2.79357	-2.76243	2.09756	1.31824
-1.56421	1.43011	-1.8954		-1.75668			0.902978	-1.2773	-0.326628	1.18521	1.6087
-0.408778	1.45738	-1.79064	-0.204724				0.998918	-1.45819	1.37693	0.506526
0.46016	0.595756	0.232466	-0.482047	-0.987079			2.22913	-3.32355	1.98534	0.821976
-0.470668	0.0118575	1.53717	-0.133284				3.51555	-2.76111	4.28164
0.380404	0.695107	1.03319	0.561395				2.44346	-2.78664	1.13142	1.76463
-0.241181	-1.50187	2.25946	0.424856				0.882338	-2.95081	0.386959	0.836992	-0.0334206
-0.817191	0.864143	-1.2267	0.365057	-0.315979			0.841742	3.31621	0.186375	0.473184
-1.54022	-0.246807	-0.412749		-1.57864			0.084525	-0.988197	1.89595	0.140139
0.0547409	0.373831	-0.683969	0.379151				1.70595	-2.80219	1.08973	0.545957
-0.0437234	-0.0179129	-0.11888	0.252552	-0.817124			-1.01629	-1.11526	-1.92928
-0.264799	-2.50603	1.77703	0.516314	0.419386			0.744129	-1.84129	2.4342	1.28444
-0.742489	1.0168	-0.934554	-0.919132				-1.24645	-0.953855	1.53546	-1.70671
0.956646	-1.15319	0.555346	0.191791	0.69465			-0.208416	0.840123	-1.17372	0.773104
-2.11356	0.933036						1.74576	-2.2018	0.839232	1.48302
1.11732	-0.375303	2.48772	1.30593	1.60229			0.314296	1.06647	0.161673	0.0394546	0.461435
0.371414	-1.66437	-0.192709	0.13833				0.574252	-2.71539	1.90652	0.704589	1.54718
-0.509775	0.822124	-0.422853	-0.581703	0.202837			0.933147	-2.61029	-0.307113	1.11995
-0.802105	0.395411	-2.27269	0.0449616				-0.103145		1.1764	0.558013
0.319532	1.29022	-0.236663	0.636441	1.39361			1.91647	-1.70303	-0.529384	1.22692	1.55328
1.8126	-1.77952	1.43962	1.18793	1.63816			0.583872	1.17813	0.314668	0.5958
0.0533154	0.306126	1.27184	-0.89067	-0.440032			-0.0926637		1.85174	0.0606465
0.291941	-0.449621	-0.0409706	0.457408	-0.502096			2.42235	-2.11299	0.133976	1.8415
0.907306	-0.952887	0.0291293	0.869623	-0.731525			1.67912	-1.67808
-0.325454	-0.248929	-1.1217	0.460936	0.204969			2.29121	-1.86496	1.21496	2.06597	1.13752
1.5816	-0.171478	0.0030406	0.534637	0.614862			1.19118	-4.26825	0.60779	1.13324
1.9529	-0.272197	1.96473	1.07445				2.60357	-1.00293	0.788638	1.59897
-0.876354	1.21371	-0.95476	-4.28974				-0.372558	-1.68789	-1.33103	0.478776	-1.84111
-0.377472	0.985542	-0.362751	-0.409649	-0.00585381			3.08832	0.306089	1.20152	1.75468
-0.640854	-1.04149	1.04134	-0.999364	-0.139864			2.20081	-0.147708	0.593581	1.01099	1.65766
-0.619504	1.1065	-0.691364	0.132789				1.55191	-3.30721	-0.0736766	0.655357
1.45385	0.517753	1.27184	0.779354	-0.0874607			2.21075	-4.18968	1.2207	1.95627
-2.11356	-0.271124	-0.214603	-1.77944				1.25656	-2.63762	2.93784	0.169057	0.703361
0.665625	1.09076	0.16718	1.30393				1.24398	0.862136	0.810744	-0.0119695
0.393202	0.194845	-0.578813	0.242871				0.577863	-3.17497
1.62818	0.0745359	0.703058	1.60984	2.04576			2.21146	-0.839827	0.361348	1.51451
0.496192	-0.917799	0.574527	0.182998	-0.838196			0.996818	-2.44054	0.343284	0.0370378	2.66297
0.344285	1.28777	-0.698778	0.255198	0.686477			1.44841	-1.6244	0.0204592	0.997361	1.82644
-1.12295	1.31426	0.309435	-1.02629				-0.480822	0.740535	-0.766374	-1.39259
-0.0393125	0.611539	-0.149414	-0.315835	1.98012			1.66646	1.06679	-0.271673	1.014	1.41297
-0.302968	0.927209	0.369055	0.370426	-1.35611			2.07601	-1.07409	1.22833	1.29344
0.514665		0.240524	0.517272	0.377511			-0.720427		0.886811	-0.214409
-0.338376	0.146594	-0.406033	0.215124				1.9359	0.141056	2.83143	1.39317
-1.17558	-1.80353						-1.1777	-2.52905	0.860956	-1.69825	-0.596433
-1.19902	1.45381	-2.27269	-0.643431				2.66169		3.94447	1.17561
-0.0378436	1.20188	0.232466	0.345684	-0.596508			-0.85906	-0.442235	1.27747
-0.372558	0.362104	-0.504984		0.00612491			1.16941	-0.53338	0.120028	0.541289
0.536688	-0.511692	-2.3769	0.826966				-1.41383	1.19297	-0.252524		-1.83157
-0.467291	1.64392	-1.43927	-0.0376555				0.923482	-1.09662	1.73415	0.824852	2.47627
0.665625	0.99153	0.103201	0.910289				1.72591	-3.32685	2.63905	0.653252
1.61015	-1.27645	1.38055	1.353	0.710916			1.77773	0.177212	-0.557526	1.30983
0.0873467	1.02067	-0.268473	0.414122	1.02575			2.07749	-1.73148	0.469902	2.19358	1.16225
0.674965	1.31754	-0.352854	0.462816				2.07231	-1.79815	1.48532	0.728617
-0.470668	-0.272116	-0.24617	-0.135941				-0.225536	-2.59277
-0.0718063	2.15904	-1.18688	0.0882712	-0.67016			1.15347	-2.69164	0.251233	0.983604	1.53677
-0.851405	2.16116						3.58717	-1.71982	0.996255	2.08928	1.73685
-0.891807	0.970269	1.35968	-0.681181	-3.55233			1.38516	0.126807	0.612511	0.710419
1.67069	1.80294	-0.0528209	0.810029	0.688586			0.955582		1.68818	0.0885174
0.666794	0.266378	0.939946	0.80915				0.630346	-3.0682	-0.06472	0.589065
0.814007	1.385	0.288406	0.44873	0.746412			-0.88021	-0.265518	1.64312	-0.707709	-0.287448
-1.26387	-0.183414	-0.11888		-0.408314			2.76883	-0.816474	0.120028	1.89593	0.0627581
-0.724093	-1.82173	-0.781613	-0.853495				1.40731	-0.574807	1.12353	0.511873	2.41881
0.084525	0.0330937	-0.593092	0.138475	0.222847			2.80237		0.975527	1.83147	1.78332
0.963024	0.338878						1.27197	-0.384427	1.64477	0.392974
-1.17983	0.171479	0.586451	1.34833				4.28161	-0.176914	1.16863	2.09295
-0.580741	0.112925	0.567349	-0.369897				0.770236	-1.08707	0.908182	0.437208	-0.605075
-0.109151	-1.26941	0.277834	0.619263	-0.792208			-1.04668	-0.518941	-1.34492	-1.83752
0.230628	1.69805	0.147858	0.527241	-0.290721			-2.14828	0.50139
-1.04464	0.392061	-0.851197	-0.668738				0.624427		1.3533	-2.42892
0.466402	-0.505675						0.801724	2.52437	-1.71054	1.11717
2.34189	0.994193	2.83308	0.966929				1.33944	-2.67819	2.51105	0.364006
1.75152	-0.00411429	0.60779	1.69512				0.883427		-0.236663	0.60505
-0.932746	0.483237	-0.983288	-0.693374				-0.684003	-1.05482	1.79746
-0.162205	-0.395702	0.739401	-0.447858				-0.364385	1.21305	0.799712	0.60494
-2.04528	0.136613	0.424955					1.80614	-1.67744	1.35877	1.51032
0.455157	1.30597	1.12945	0.196128	-0.14952			3.48474	-1.66924	1.6686	2.166
1.41832	-0.723183	1.98974	0.14931				0.159819	-4.14285	0.721287	-0.116378
0.839532	-0.00449826	0.202726	0.761894	1.01629			0.101416	0.522429	0.150626	-0.366807
2.39843	0.785041	0.746165	1.75154	1.33351			0.22119	-2.66845	0.445018	1.09022	-1.16732
1.61101	-2.00777	0.730358	1.08148	0.106435			1.61359	-1.35767	-0.265276	1.28168
-0.140874	-0.22085	0.240524	-0.0587817	-1.03818			1.66646	-4.21835	1.93353	0.803121
0.0160199	0.588012	0.511719	0.378498	-0.692703			-0.980207	-0.375898	1.51309	-1.18671
-0.554588	1.78692	-0.886627	-0.22955	0.24445			2.27598	-1.44977	0.670879	1.21406
2.85631		0.555346	1.59867				1.79886	-2.32257	1.67106	1.04229
0.893218	0.779864						1.5095	-0.769585	-0.0916734	0.812667
-0.868656	-1.83376						-0.75358	1.88149	-0.926511	-0.122609
1.19315	0.14757						1.45023	-1.62448	0.213576	0.619542
-0.225536	-0.555935						-0.405467	2.43308	2.04056	0.318534
1.11631	-0.457208						0.886695	-2.02776	0.815145	0.30287
-0.968273	-0.137812						1.39348	-0.745162	0.232466	1.3074
-0.788965	0.191148						-0.580741	-1.76392	0.301567	0.130462	-0.678153
1.5598	-0.896917						0.952387	-0.517895	0.340694	0.913454
1.01775	-0.820133						2.026	-1.11028	0.923049	1.184
0.0604363	-0.819204						-1.60298	-2.31038	1.14911		-3.21381
0.80843	-0.708041						1.14448	-0.319807	-0.27648	1.26215
0.354648	1.50259						0.382968		0.18364	0.161829
-2.16578	-1.30612						1.21867	-4.22346	0.314668	0.557919
-0.258483	0.374793						1.9297	-1.21104	0.912438	1.40952	0.75564
2.19441	-1.06229						-1.07532	-3.39146	-0.0350636	-1.98234	-1.6812
-1.54501	-1.28525						1.82306	-1.80648	-0.870827	1.34743
0.390647	0.884368						0.741848	-3.56235	1.45904	-0.184231
1.06229	-0.642695						1.01358	-3.44305	1.64477	0.490381	1.71429
-0.375833	-1.67889						-0.0747773	-3.91473	1.66779	-0.675029	0.0987731
-0.610651	-0.815871						2.93747	-3.35071	1.49924	1.85796
-1.32789	-0.366942						0.252093	0.452333	-0.463627	0.764772
0.935291	-0.561465						1.65205		1.13733	1.28792	2.10265
1.04889	-0.382129						-0.317404	-1.68155	5.07357	0.449355
1.10923	-1.12504						1.15248	-1.60021	0.0834444	0.255198	1.12976
-0.897623	-0.121451						0.997869	-2.31933	-0.843382	1.08507
-1.48341	-0.872054						2.03352	0.12945	-0.287728	1.26208
-0.427048	1.16118						2.6964	0.058885	1.85327	0.977962
-0.356234	0.650926						-0.00570349	-3.86695	1.29242	-0.426426
-0.133291	-1.81887						1.84069	0.145187	0.194562	1.40657
0.246741	-0.407911						0.121007	-1.57586	1.13733	-1.16225
-0.85906	-0.372						1.78424	-1.71055	1.13733	1.41503
0.629163	1.22622						3.87097	-0.696345	1.5763	2.15609	2.54301
2.33577							0.510979	-3.37583	0.243205	-0.325835
-0.552853	1.01087						-0.646215	-1.81398	2.00726	-0.512089
0.0433186	-1.29138						2.10109	-2.68807	5.15216	1.09514
1.95906	-0.577197						1.49792	-0.711275	-0.926511	0.854393	0.199881
-0.149998							1.33756	0.12116	0.958837	0.893872	1.20046
-1.15231	0.793546						3.11276	-2.89986	3.01284	1.27614
-0.0246549	-0.103311						1.28826	-2.07069	2.27011	0.380081
-0.79459	-0.421182						1.11833		1.42184	-1.05209
1.72093	0.189799						1.85266	0.371062	0.407286	1.41656	0.949124
1.42473	-1.01603						0.0504625	-3.75351	-0.739899	0.0636571
1.5175	-0.775541						-0.370921	-0.213388	0.194562	0.352369	-0.892896
1.20692	0.425479						2.348	-1.02178	5.26805	0.331647	1.77521
-0.375833	1.45528						-0.0363754	-3.17234	-0.621863	-0.879406
-0.475741	-1.354						1.2294	-0.289033	-1.02454	1.4442	1.70945
0.229282	-1.59708						2.35815	0.29769	0.912438	1.62078
-0.127238	-1.6763						2.047	-3.373	1.76914	0.840597	4.2648
-1.52117	0.922583						-0.705806	-2.05833	1.83942		-0.92764
1.48987	-3.13571						3.08191	-1.10024	1.54572	1.536
-0.182145	-0.722407						1.43204	-2.59736
-0.0422524	0.353193						1.27293	-1.36959	-0.158637	0.504065	0.050779
0.188611	-0.318471						-1.25515	-3.01556	4.03179	-1.8593
-1.08974	0.656407						0.453905	-0.774346	-0.480787	0.219656
0.528142	1.34646						-1.00823		1.88534	-1.28215
-1.0002	0.975954						2.92681	-0.157279
-1.92118	0.374831						0.543994	1.05862	1.56445	0.979948
0.673799	-0.0820734						-0.994188	0.714495	0.964063	-2.73591
2.40842	0.733089						0.264101	-0.97388	-1.35422	0.466576
0.0873467	-0.0837356						3.7524	-2.96704	3.04149	1.57646	1.22673
-0.614189	-0.0497206						2.56968	-2.7161	1.57968	1.47114
0.530586	-2.45956						0.862655	-1.32691	0.301567	0.32647
-0.137838	0.427695						2.89006	-1.52869	1.38777	1.30253
-0.475741	-0.980054						1.23913	-0.840333	1.67269	1.13243	1.08057
-0.107649	0.232739						0.863752	-1.67422	0.407286	0.649543	1.7412
0.684277	-0.47272						1.02921	-1.69588	0.96928	0.734025
-2.05655	1.68483						2.26625	-0.812836	1.41917	1.40662
2.75697	-1.30032						1.16941	-2.05078	2.63671	0.88144	0.853936
0.536688	-0.36209						1.45566	1.22787	0.50683	0.599857
-0.40216	0.527885						1.64099	-3.83512	0.474853	0.478001
-0.757286	-0.180206						2.61043		0.826119	1.20613
0.111227	0.402775						1.13344		1.75805	0.590851
1.13043	-0.643755						1.51128	-0.890517	-0.463627	1.1974
1.74905							-0.601824	-4.22103	1.03727	0.0918746
-1.08768	0.74979						3.2494		1.60489	1.77726
-0.0290449	1.11292						0.158441	-0.888659	0.125615	-0.407726
-0.228658	-1.15089						1.74905	-0.552378	1.23595	0.97497
0.73042	-0.0291115						2.31802	0.101177	2.56797	0.698517
1.14347	-0.491376						1.41374	0.158695	0.799712	1.11311	1.47278
2.24389	0.10954						-0.940605	0.179427	-1.47789	-0.232916	-1.90583
-0.312585	0.452441						0.18178	-2.89922	1.49403	0.590908
-0.17446	1.36706						0.670299	-2.3018	0.376742	-0.102355
-0.554588	-0.872236						2.21359		0.92093	1.61381
1.98738	0.608171						1.3385	-0.379786	0.878219	0.939875
1.3507	-1.83111						-1.46937		-0.307113	-3.31631	-1.47007
3.10375	0.449809						0.122401	-2.74707
0.821798	1.01504						0.32084	-0.262309	0.128405	0.46793	-0.748409
-0.282235	1.6935						0.943851	-2.33425	0.011763	1.03615
-0.716765	-0.816941						0.355941	-2.45763	1.53546	-0.297615	-1.45739
-0.514913	-0.120528						1.7375	-0.893764	1.0393	1.44501
-1.62009	0.771628						2.68548	-0.908944	1.79276	1.22924	1.90361
0.273409	0.371999						-0.136322	-0.461765	-0.0916734	0.0659322
-1.29903	0.642597						2.01696	-1.16651	1.93503	1.48262	2.85463
0.262769	-1.71811						2.18084	0.685426	0.131192	1.66141
1.51306	-0.179663						2.10916		0.971364	1.19618
-1.41612	-1.73861						1.11631	-3.37071	1.61824	1.09047	0.695985
0.861558	0.767353						1.91881	0.351687	1.17446	0.899636	1.39751
-0.0911692	0.910792						0.608984	-1.17857	-0.706211	0.673569
0.541561	1.36563						-0.785221	0.101043	-0.24617	-0.882189	-1.56325
-0.755432	-0.674947						1.06332	-0.974276	0.560153	0.698804
-0.887937	-1.2795						0.756643	-1.07368	1.33131	0.563513
-0.839958	0.0188246						2.53478	-1.16336	1.77861	1.76832
-0.180606	-2.12151						-0.341615	-2.55293	1.67596	-0.007234	-0.254388
-0.121197	-0.244144						0.462658	-1.97153	6.17158	-0.119918
-0.405467	-0.0974775						1.57986	-2.5731	1.90351	0.411464
-0.0926637	0.348206						1.82146	-2.16887	1.95881	0.892768
1.45657	-0.446878						-0.99619	-2.89162	1.92606	0.532073
-0.575493	-0.321156						-0.521776	-1.16643	-0.600258	-0.37611
-2.02564	0.162391						3.41691	-1.27284	2.05348	1.55943	2.38874
-0.727763	-0.86223						-2.3034	0.954333	1.42006
-2.14537	1.9835						1.03232	0.818109	1.60489	0.79886
-1.37735	-0.101371						0.0547409	-5.72276	4.85366	-1.15019
0.645683	0.74767						1.88276	-2.67575	1.26055	1.44213	1.03716
0.176304	-1.06942						1.60325	-3.2324	0.111627	1.60399	0.559129
-1.79149	0.961375						1.90553		1.78962	0.887145
1.93977	-0.245105						2.49561	-1.8404	0.595954	1.0419	2.30776
-0.648004	1.0902						1.14247	-2.95227	0.557751	0.309032
-1.51405	-0.862534						2.01545	0.709018	0.933621	0.846382	0.70855
-1.78372	1.08944						0.427494		2.61791	-0.702462
-1.30566	-1.11763						0.33909	-4.24246	0.543293	0.659545	-0.430605
-0.822867	0.399747						2.80646	-0.991517	0.703058	1.59525	1.28386
-0.223975	1.74319						2.25928	-1.96216	3.47117	0.413158
0.557344	-1.17489						1.49434	-2.96184	1.3184	1.16533
-0.122707	-1.59328						2.15496	-1.24518	0.826119	1.8451	1.59326
-1.15021	0.207743						3.14749	-0.228228	5.41465	1.76158
0.744129	0.429831						-0.0246549		-1.23562	0.420763
-0.0822174	-0.626082						2.36423	-2.21072	0.948357	1.35446
-1.06506	0.868805						-0.99619	-0.0820577	0.663937	-0.749412	-0.2487
-0.724093	0.168344						1.91335	-2.37556	1.17446	1.38993
0.245401	0.916986						1.35912	-3.01654	1.15498	0.793325	1.71244
1.18427	0.679541						1.99119	-0.815233	0.0664022	1.55195
-0.903449	1.40476						1.63331	-2.78943	0.643009	0.720496	1.18592
-2.13087	1.77707						0.639793	-1.56647	0.161673	1.08802
1.28252	-1.04454						0.519572		2.24877	0.445129	-0.323812
1.25752	1.44667						0.623242	-5.16452	1.98534	1.13365
-0.339995	0.113433						2.8088	1.73433	0.712187	0.828357	2.56699
-0.589508	0.0597857						1.37774	-1.31756	0.043522	1.3953	0.117692
-0.853317	0.0927723						1.20594	1.07736	-0.713663	0.928088
0.986297	1.79333						-0.535549	0.219244	0.191835	-0.142587	-0.0383356
0.115422	-0.238364						2.52263	-2.19207	1.11561	1.60734	1.82001
-0.275883	-0.104143						1.57638	-2.5301	0.293678	0.765886
0.0433186	-0.570315						0.970448	-0.308788	-0.198948	1.27578
0.326065	0.0912904						-0.970258	-0.986678	-0.511934	-0.145873	0.12592
2.30017	-0.369501						2.28913	-0.793468	0.499482	1.40888	0.453988
-1.11046	-0.341519						1.64695	-2.73014	0.691607	0.851337	2.47755
-1.77598	0.973821						3.70558	-1.03944	3.27136	1.24413
-1.05892	-0.928829						0.643329	-1.3097	0.579302	0.415178
-1.18408	1.3806						3.39381	-1.66298	2.65888	1.55692
-0.976223	-0.0446282						-0.231784	-2.21566	0.916687	0.521251
-2.00058	0.415668						0.502362	-1.14803	-0.164802	1.16577
0.0217871	0.69432						1.87012		2.59067	1.22031
-0.0496144	0.66734						0.41864	-0.665948	-0.070688	0.693061	1.38558
1.25849	-2.38089						1.94518	-2.45139	0.555346	1.09014
-0.116675	-0.588127						1.4638	-2.01871	-0.214603	0.863519	1.49339
0.0760445	-1.29467						1.4119	-1.06571	1.46256	0.863479
-0.578991	-0.354932						-0.762852	-1.84512	2.19469	-3.23751	-1.82825
1.47641	-0.590935						0.797245	0.527936	0.335508	1.53709
2.58793	-0.0914211						2.37634		0.638338	1.61205
0.534249	-0.183936						-1.2814	-2.90838
-1.94288	-0.341759						1.76874		1.05958	1.4503
-0.359492	-0.204086						2.97533	-0.180923	0.536037	2.06143
2.15207	-0.466869						0.592265		1.20729	0.909166	-1.41377
1.59288	-1.37334						2.49754	-2.99093	1.45199	1.38214
1.08585	1.13571						1.85822		1.59315	1.0023
-0.85906	-0.554419						1.52901	-3.52096	3.38477	0.870333
-1.4928	-0.17181						1.00521	-7.25659	4.24091	0.56773
1.90005	0.571794						2.11501	-0.711789	3.20382	0.777155
0.747547	0.331959						0.814007	-5.58808	2.76387	0.283648	1.11542
-0.0673551	0.174488						0.435063	-0.0473932	0.343284	0.302139	-1.13498
-0.247462	-0.555061						3.06852	-0.457628	2.82266	1.85652
2.35003	-4.17656						0.0131323	-0.421298	-0.823937
0.461409	-0.0126974						0.305111	-0.270988	1.27372	-0.0228715	0.416412
1.62389	0.408289						1.6427	-1.62486	1.43252	1.02417	1.09675
-2.08778	2.30084						1.63074	-0.28736	0.0463919	1.21591
1.30541	0.200748						-0.691253	0.516418
1.51661	-0.00202066						0.440099	1.13869
-0.685814	0.0701324						-1.95378	-1.41983
-2.29423	0.404183						-0.826657	-0.525028
-0.680384	0.348828						-1.66454	-4.55457
0.18588	-0.00889928						-0.0290449	-1.0731
-1.68201	-0.878475						1.98281	-0.860726
-0.397207	0.242998						0.0160199	0.012997
2.64511	0.275662						2.17439	-0.316822
1.75481	0.111156						2.11501	-2.0946
-2.70155	-2.11363						-0.917086	1.03886
0.170819	2.02929						0.932075	0.993726
0.695878	-0.908807						1.2873	-2.43405
-0.395558	0.6432						-1.4647	0.108215
1.45294	-0.703518						-0.669553	-2.83324
-2.13376							0.499895	0.0889186
-1.82537	1.22592						-0.407122	0.239662
-1.41612	-1.70227						-0.43706	-0.313196
-0.665951	-0.0912122						2.06266	-0.947472
0.941713	-1.43817						-0.775881	-4.40857
1.06332							1.56679	0.598051
-0.05404	-0.996099						2.16361	-1.10029
1.36005	0.567843						1.84229	-1.23954
0.472632	-0.434631						2.05894	-0.559935
1.86695	-1.0259						0.788269	-1.45102
0.693561	-1.89716						0.465155	-0.904287
1.62132	1.07412						-1.10215	-0.28563
-0.153045	-0.398536						-0.335141	-1.14813
-0.393909	-1.49337						0.875791	-3.46808
1.39718	-0.731449						1.3385	-0.419132
-1.41383	1.24723						1.07767	-2.30538
-0.600062	1.07559						-0.633721	-0.908767
-1.27043	-0.956359						0.244061	-2.10769
-0.312585	-3.01422						-0.420392	-1.05866
0.388089	-0.00872163						-1.85169	1.54003
0.112626	0.285487						4.13276	0.346014
0.943851	-0.876806						-1.47404	0.209638
1.44569	-0.846085						1.16941	-2.26013
-1.76311	-1.73068						1.54224	-1.0511
0.605409	0.940211						-0.75358	-0.438177
2.67147	-0.229354						1.46018	-0.970658
-0.472358	1.00305						-0.915134	-3.63971
-0.623052	0.783922						1.72177	-2.18026
-0.83425	0.846828						2.05297	-0.454708
-0.901505	-1.28303						0.341688	-0.647821
-0.249034							0.162572	-0.728483
-0.169859	1.91643						-1.04668	0.236285
0.89756	0.794903						0.470142	-3.71782
-0.445427							-0.964305	1.42632
1.04889	0.19723						-1.50459	-5.17617
-0.375833							1.28635	-0.982536
0.0547409							0.293261	-1.56777
-0.703983	-0.369884						-0.256907	-2.14289
0.362397							0.944919	1.04641
0.490009							-0.285416	0.573169
0.0547409							0.851666	0.517804
-1.26606	-0.850506						2.56905	-0.262042
-0.660556	-0.384083						0.40849	1.75847
0.448892	-0.467783						-0.751729	-0.426343
-2.2189	0.146915						2.97311	-1.00124
-0.513199	0.591742						-0.241181	-0.00941097
1.6808	-1.6997						0.293261	0.431441
-0.0643913	1.10599						0.575456	-3.14315
1.17338	0.1776						-0.682193	-0.0151038
0.388089	-1.92285						-1.04058	0.483968
-0.0115223	0.468507						1.64525	-2.57196
0.587472	-0.396284						-1.24862	-0.813014
-0.427048							-1.5283	0.792509
-0.770291	0.734822						3.37004	-1.34079
-0.00715716	1.5986						-1.95925	0.651003
-0.845676	-0.289403						0.49372	-0.586281
-1.05892	-0.520648						1.08585	0.258782
1.47281	-0.104457						1.00207	-0.115388
2.13541	-0.153326						1.5563	0.7351
1.19019	0.479375						0.112626	-1.17107
-0.309376	1.02605						3.32986	-2.74603
1.45476	-0.833617						-0.211522	1.08786
3.00725	0.471674						-1.55699	2.09865
-0.984195	-0.532167						0.199509	-0.476482
-1.1397	0.373233						3.0787	-3.24782
1.13445	0.0259781						-1.5474	0.276106
-0.157621	-1.63622						2.06266	-0.751944
-0.992187	-0.864203						-0.290193	0.75542
1.2128	-1.21504						-0.698521	-0.525959
-0.341615	-1.49302						-0.225536	0.0804854
0.591068	0.798243						-0.817191	-1.15473
-0.136322	0.487392						0.608984	-2.55225
0.0717956	0.67595						1.27677	-2.03913
-0.0422524	-0.0467512						1.43659	-1.46527
-1.1397	-0.219363						0.0689597	0.133521
0.58147	0.742195						0.345582	-2.90653
-0.603588	0.990198						1.38331	-0.952896
-0.578991	-0.563662						2.10402	-4.07427
0.159819	0.59053						2.3146	-1.36761
0.606601	-1.20871						3.28314	-1.5177
0.699349	-0.388686						0.713197	1.30086
1.28252	-0.284075						2.44609	-3.7937
-0.502938	0.400121						2.34257	0.179086
0.567017	0.0786562						2.89006	-1.42004
1.69675	-0.227363						1.27965	1.38657
0.217136	-1.08809						2.92962	-0.886693
-0.703983	0.86006						2.83438	-1.63102
-1.41842	-1.20967						0.887783	-1.34778
-0.49101	0.0822926						-0.442078	-1.71825
-0.724093	0.64445						-0.380752	-1.0914
0.754371	1.72036						-0.819081	0.877182
-0.85906	1.16857						-0.790839	1.35871
1.63929	0.0662471						-0.788965	0.325268
0.54521							-1.25297	-2.18208
-0.968273	0.647367						2.83149	-2.60815
1.95136	0.102344						3.00944	-2.7964
0.45891	1.13212						-0.122707	-3.6345
-0.143912	-1.53731						-0.573745	-3.86177
2.28014	-1.46447						2.78829	0.273315
2.10842	-1.20047						1.47731	-1.05027
0.805079	-0.365411						0.34039	-1.60132
-1.00421	0.389359						1.14748	-5.13778
-1.05279	-1.22121						0.481333	-0.162677
0.540343	-0.141204						0.830678	0.926641
1.47101	1.12941						-0.233348	0.804366
2.85631	-1.1344						-0.146953	-0.332898
-0.796467	0.976209						2.36288	-1.03156
-1.34578	-1.63698						1.99347	-3.61769
0.25877	0.705563						1.03751	-3.35762
0.32084	-0.828822						-0.271128	-1.38251
2.62162	0.0770648						-1.6103	-1.38457
0.746408	0.38564						1.45294	-1.34695
-0.83425	-1.18046						1.07767	-2.65722
-2.00891	2.30703						0.377838	0.0354201
0.22119	-1.32733						0.22389	-0.391036
1.9721	-0.701984						-0.713108	2.05979
1.93745	0.717954						2.81405	-0.88232
0.416106	-1.22077						1.80614	-1.20631
1.36285	0.423413						1.16145	0.98683
1.00626	1.72277						-2.08207	0.177962
-0.43205	0.76592						-2.27296	-1.36872
-0.0363754	1.27701						-1.06916	-4.04648
0.322147	-0.800956						-0.0115223	0.935612
-0.219299	-1.67468						0.865944	-2.14715
-0.306171	0.686715						2.39376	-2.50239
-0.716765	0.273946						0.166698	-3.51482
1.6478	0.214973						2.83612	-1.99024
-0.751729	-0.393596						-0.17446	-1.58442
0.699349	-0.376883						-1.23777	0.913995
-1.17983	-1.26257						3.16887	-1.78558
0.636254	1.3455						0.364976	-1.6506
-0.00425049	1.39148						0.391925	-2.62377
0.660945	0.620739						0.86704	-1.6567
-0.901505	1.08016						2.02299	-0.769819
1.01671	-0.226648						-0.0173521	-3.40755
1.45385	0.368143						-1.87823	-0.329877
0.542778	-0.41122						0.593463	-1.84146
0.585073	-0.254379						-0.724093	-1.11623
-0.713108	-1.48076						-0.412091	-0.216755
0.974683	-0.954144						-1.79149	-1.95472
0.276063	1.23664						0.9181	-3.12851
-1.74263	0.253499						-1.86493	-1.80738
1.10518	-1.03733						-0.40216	0.0870278
0.0375915	-0.106734						1.04786	-2.27997
-0.676769	0.576354						0.745269	-3.44179
-1.23777	-1.10138						1.07255	-0.358004
-0.766569	0.116717						1.60498	-4.36103
0.335188	-0.933397						-1.17558	-2.12495
0.184514	-2.4128						-1.64224	-2.71466
0.109827	-0.619899						2.00107	-1.03788
1.11732	1.11347						0.280041	0.194365
0.440099	-0.541116						1.09807	-4.31018
0.478849	0.390236						-0.0275809	-1.34341
0.33649	-0.855119						1.28348	-2.59735
1.10822	1.13192						0.078874	-0.934947
-0.720427	-0.757003						1.98128	-2.35764
-0.379112	0.283697						-1.04668	0.443637
1.10112	-0.247166						-0.680384	-4.32608
-0.31098	-0.00407288						0.134924	0.112008
-0.544189	0.394655						-0.932746	1.64991
-1.1439	-1.28904						2.31665	-5.6518
-1.06916	-0.309555						1.19906	-2.15102
-0.669553	0.192672						-1.1777	-0.146046
-0.775881	-0.787891						1.95136	0.445532
-1.25515	-2.92414						1.22551	-2.89551
0.522023							-0.76471	-2.87536
-1.44842	0.152706						-1.30566	-4.25659
0.598247	0.0177482						1.27005	-0.773181
1.84628	-0.325853						0.60183	-3.73047
-0.71128	-0.492703						-1.40696	0.151418
2.62967	-0.667993						1.20299	-3.39737
0.610174	0.419803						0.482574	-0.0472582
-1.20759	0.264071						-1.27701	-1.59885
1.06743	1.43669						-0.457181	0.141041
-0.671355	0.462763						-1.07327	-0.163087
-1.1439	-1.33095						0.289301	-2.47134
-0.556325	-0.474994						1.26909	-3.6921
-0.0747773	-1.88349						0.934219	-3.63021
-0.667751	0.0130364						0.289301	-0.928566
-0.139356	0.116782						0.0189049	-0.0847453
-1.06711							0.722394	-0.616651
-0.438731	-1.94893						2.16936	0.226677
0.305111	0.344717						-1.15442	1.89378
1.95598	1.02054						1.31206	-1.0295
-0.646215	-1.03208						2.31117	-3.9531
-0.722259	0.987555						1.18723	-1.10632
0.525696	0.299574						-0.269545	-4.41215
-0.0407821	-0.734757						-0.696702	-0.599369
-0.815301	0.00167387						1.72591	-3.14166
-0.862895	0.647143						-0.781482	-1.10193
-0.484214	-0.391278						-2.21593	-0.000487498
-1.62009	0.0689334						2.50786	-2.41529
-2.32489	-3.35486						0.248079	-1.77654
-1.9293	-1.66223						-0.0115223	0.847271
-1.19261	0.134942						2.52711	0.641733
-1.88089	-0.472588						0.721246	-1.17088
-0.960342	2.40513						0.670299	0.0270953
3.83725	-0.727617						1.96827	-0.696392
-2.22785	0.815309						4.15247	-1.57507
-0.260061	0.703451						0.0661211	-0.319758
-1.39782	-1.59118						-1.02639	0.899532
-0.453818							1.44114	-0.319266
-0.706908	0.864771	-1.05649	-0.50311	0.321365			-0.199119	-0.858149
0.0509659	0.00867725	-0.5894	-0.198651				-0.382394	-4.57197
0.0290175	1.40971	-1.65717	0.205126				2.89006	-5.28523
-0.542657	1.02868	-1.12627	-0.0212363	-0.662965			-0.915134	-1.9792
1.1054	0.356054	-0.87946	1.3408				-0.552853	1.65624
-0.872249	0.27088	-1.50718	0.187389	-0.950967			-1.19261	0.447023
-1.81328	-0.109458	-0.437749	-1.2081	-1.63295			-0.34648	-0.00955491
-0.831929	1.64724	-1.4621	-0.749796				-0.104646	1.1864
0.356058	0.869306	-0.422443	0.498025				0.835108	-1.54581
0.444977	-0.735653	-0.0242626	0.682535	0.272175			2.33305	-0.679596
-0.998604	2.83113	0.565036	-1.75492				0.638614	-2.00527
1.21494	3.02507	-0.33534	1.20658				2.36153	-0.976944
-0.00231812	-1.62978	-0.964274	-0.106074				0.0901657	-1.7914
0.0124637	-0.884539	-1.23861	0.40505				-1.41842	-1.75513
-0.452815	-0.852689	-1.05339	-0.722439				0.316915	0.961921
0.325899	0.272207	0.0468171	0.0608211				3.56622	0.0802461
0.3843	2.01329	-1.15899	0.666616				1.79318	1.39327
-1.76344	0.241557	-1.06777	-0.912958	-2.1702			2.17295	-5.0731
-0.780444	-0.274141	-0.854275	-1.15382				1.71761	-5.62871
-1.04345	-0.0347856	-0.0963225	-1.31103	-0.974087			0.541561	1.02623
1.62579	0.273021	-0.509971	1.92233				-0.0349079	0.401238
0.257915	1.98576	0.0371054	0.440426				2.24248	-2.8532
-0.293972	0.0945164	-0.956859	-0.185923	0.0859433			1.71178	-4.07254
-0.465506	0.533921	-0.768577	-1.01631	-0.684333			1.56854	-0.859099
-0.267865	0.907428	-1.13994	0.464301				1.36844	-6.25611
1.29582	0.583152	0.0967498	1.86036				2.96035	-2.21399
-0.573135	2.02859	-0.819649	-0.773522				0.837321	-1.72927
1.13212	1.36852	-0.123644	1.40106				2.4846	0.0248646
1.34619	1.21082	0.485853	1.31728	1.23871			-0.367651	-0.614258
0.310719	0.896165	-0.587844	0.705377	0.496281			-1.57386	1.29005
1.49423	0.873517	-0.752382	1.37803				1.53784	-5.18489
1.96252	1.13127	0.21017	1.91849				2.56463	-1.10726
0.888127	0.274875	-0.634386	0.854878	1.12277			-1.81752	-0.494902
0.354389	0.284708	-0.859925	1.02695	0.962252			0.840637	-1.3248
-0.900998	0.534713	0.461322	-1.0466	-0.859916			2.42368	-4.11274
1.15995	1.09921	-0.258051	1.07612				-0.110654	-1.59314
-0.702364	1.43613	-0.344196	-0.879985	-0.771073			1.23135	-1.04145
0.633159	1.04705	-0.976191	0.277374				-1.71217	-1.12723
-0.171207	-0.244501	-0.143738	-0.448279	-0.00194072			1.79156	-2.09575
-0.283907	-0.321945	-0.980303	-0.727699				0.691243	-3.82471
-0.5103	0.159038	0.771566	-0.467461	0.154764			0.384249	-0.0113022
0.556918	0.365577	-0.598446	0.678122	0.751181			-0.301369	-2.34363
0.0527886	0.927011	0.202679	0.0425416				1.21378	-2.6216
-1.03343	-3.22669	-0.4363	-1.13723				0.773625	0.0232519
1.19802	0.206738	-0.578533	1.35015				-1.00823	0.836613
-1.95748	0.578443	-1.11388	-1.89186				0.904061	1.4758
-0.82016	0.463168	-0.877321	-1.14551				0.261437	-1.83949
-1.6419	-0.270129	-1.20009	-1.34815				-0.656964	-0.247827
1.91624	0.741931	0.937146	1.87792				2.85344	-1.98898
-1.57099	-0.304243	-1.42949	-1.87545				1.27389	-1.75874
0.813021	1.32338	-0.754399	0.451911				2.504	-2.61295
0.144487	1.67258	-0.0126054	0.188784	0.171769			1.61445	-1.60452
2.97721	1.75892	1.04798	2.4031	2.94997			0.713197	-0.452644
0.572615	0.327875	-0.130655	0.618324				0.57666	2.48643
-0.300025	0.518707	-0.24266	-0.687305	0.353795			1.11429	-1.11023
-0.161496	-0.308078	-0.738312	-0.181164				2.51622	-0.880396
-0.476119	-0.416173	-0.795845	-0.923691				0.350766	-2.43569
0.392562	-0.919695	-1.05571	0.950243	0.722097			0.819574	0.0507743
0.0673355	0.597698	0.50081	-0.143376				0.237352	1.26626
2.45964	0.553262	0.515663	1.93952	1.96138			1.23913	-2.09401
-0.1751	-0.429717	-0.72334	-0.375339				-0.341615	0.106163
-0.334528	0.527594	-0.682947	-0.138296	-0.0376931			-0.131777	-0.22002
-0.3942	0.569916	-0.869137	-0.8424				1.09604	-3.96762
-1.58271	-0.0125015	-0.252465	-1.85418				-0.705806	-0.214036
0.821771	0.504172	-0.499204	0.583243				0.3727	0.832085
0.183299	-0.0122625	0.181132	0.237878	0.822897			2.07823	-0.994414
0.698698	0.210504	-0.510571	1.1471				1.46831	0.526521
0.895263	-0.326272	0.0417356	0.608689				-1.905	-0.331315
1.12012	1.39261	0.618581	1.01387	1.54275			-0.460547	0.335369
0.716767	0.0270642	-0.211689	0.713824	0.272175			0.873605	0.295471
0.594472	0.418597	-0.477536	0.284129				-0.0956549	0.568472
0.103436	0.590248	0.322098	0.199226	-0.337009			2.00258	-1.59336
0.698698	-1.58221	-1.01083	0.375453				0.217136	-2.04722
1.62002	0.122787	0.228886	0.759129				2.54116	-0.838346
-0.348837	0.210417	-0.398409	0.309992	0.239011			-0.00425049	-1.65324
1.12546	-0.0816505	-0.455795	0.829839				3.43937	-3.712
-0.429668	1.10219	-0.853923	-0.225884	0.205544			0.639793	-1.40664
-0.536161	-1.1608	-0.269265	-1.32159				3.13438	-3.79864
-0.564399	-0.129794	-0.769593	-0.686833				1.35818	-1.21647
-0.283907	0.469428	-0.651625	-0.546835				1.03129	-2.45712
0.163947	1.04862	0.100352	-0.329103	-0.259857			1.42381	-2.70056
-0.121004	0.189067	-0.586911	0.0469392	-0.240821			1.34601	0.943825
-0.670722	0.878211	1.21277	-0.50311				2.72354	-2.15486
0.913747	0.482383	-0.251138	0.264155				-0.24589	0.226098
1.00608	-0.44071	-0.614135	0.573185				1.44023	-0.566841
-1.34467	0.0540328	-0.891628	-0.849878	-1.31409			0.450146	-0.772469
-0.575322	0.169411	-0.0874566	-0.337455				1.82065	-3.07138
-0.423382	-0.425962	0.472679	-0.0479786	-0.0557009			1.82788	-2.77055
-1.60331	-0.0279914	-0.553289	-1.62026				0.899729	-4.82631
2.94362	0.45567	0.686232	2.38029	2.69486			-1.4647	1.13574
1.1941	-2.34517	-0.973578	1.20167				2.50915	-4.9902
1.4714	-1.27097	0.938662	1.8584	1.81265			-0.455499	-2.79942
0.0290175	0.421215	0.226767	-0.237981	1.02999			0.525696	-0.502554
0.0818211	-1.26764	-0.122395	-0.188305				-0.058472	-0.430002
0.444977	-0.20434	-0.210907	1.08892				2.72053	-2.22907
1.61425	1.45042	-0.13769	1.31964				1.09807	1.7986
-1.69	0.284649	-0.24081	-1.80378	-2.43683			1.77446	0.520637
2.19965	0.457352	0.698149	1.96039				3.27512	-0.660378
0.988092	-0.824513	-0.0470472	0.269585				1.35351	-2.85865
-0.874636	-0.799143	-0.328997	-0.666147				1.27869	-1.62317
1.4702	-1.95066	-0.634068	1.77495	1.35109			-0.932746	-0.766331
-0.732009	0.863613	-0.439779	-1.14164				1.33756	-3.0912
1.1454	-1.01531	0.442256	1.64719				3.9296	-2.47215
-0.245928	-1.28317	-0.48197	-0.0995182	-0.53731			0.847259	-5.0905
0.585122	-0.251243	-1.03988	0.406991				1.63331	-2.3214
-0.216238	-0.510257	-0.538346	-0.208633	-0.110262			-0.0158936	-1.97195
-0.241955	-0.156973	-0.721683	-0.345411				1.04889	-4.58913
0.799853	0.10308	0.485853	-0.0849177				1.00416	-1.89769
-0.652772	1.47097	0.579447	-0.743053	-0.476062			-2.29423	-5.84556
-1.47582	-0.198255	-0.389041	-0.877464				-2.39689	-0.445732
1.25883	-1.05321	0.272895	1.50248	0.511776			0.40849	-2.50144
0.454716	-0.370683	-0.0747154	0.0952373				2.94027	0.893222
-0.186804	0.113466	-0.602514	-0.51198				-0.0349079	-1.16031
0.964421	-0.798207	1.28224	0.976923				0.698192	-3.70131
3.44592	-0.553802	0.364236	3.17975				2.99518	-0.578624
-0.570949	-0.756047	0.358267	-1.27612				1.01358	-1.84466
-0.0583239	-0.147314	-0.608788	-0.226286				3.00999	-0.711638
-2.68693	-0.726679	-0.900258	-2.46695				-0.665951	-1.84331
-0.130602	-1.13244	0.0159096	-0.233943	-0.29823			0.371414	-4.16366
0.35105	0.463279	-0.448208	-0.262327				3.74033	-3.97443
0.712259	0.710852	0.465114	0.77056				-0.889871	-2.3382
0.722769	-1.32068	-0.310082	0.107456				0.319532	-0.371314
1.67044	-0.437083	-0.477831	2.12574	1.69141			0.0461781	-1.7072
-0.298006	-1.86706	-0.338657	-0.730571	-0.29823			0.126581	-3.40914
-1.88302	-1.68336	-0.640436	-1.57822				0.498661	-7.99172
-1.16858	-0.403897	-0.92199	-1.118	-0.927991			0.996818	-1.92582
-0.0134464	1.53232	0.524893	-0.634927	-0.435791			3.54099	-1.69789
1.2434	-1.58296	0.545059	0.982229				0.29458	-0.321827
-0.9764	-0.567787	-0.378304	-1.79962				1.9744	-1.13567
-0.822511	2.01199	-0.0116566	-1.46862	0.0334662			4.19339	-1.17759
2.79522	-0.546875	1.27578	2.46411	2.07415			-0.720427	-3.19531
0.675978	-1.84374	0.322098	-0.0700092				-2.14246	-0.873151
-1.07621	0.678071	-0.723008	-0.409435	-0.749195			3.73644	-0.0764659
-1.3392	-0.674374	0.146856	-0.648865	-1.66082			0.788269	-0.0993223
-1.59152	-0.777741	0.0238537	-1.49657				-1.81229	-1.62412
1.43627	0.237473	1.27319	1.26727				2.92681	-2.84192
-0.210331	1.18181	0.201607	-0.131278				2.51172	-1.66831
-0.544825	1.10436	0.366222	-0.955615				-1.6103	-0.812703
-0.44438	-1.6021	0.917332	-1.26573				3.48896	-3.22581
0.44985	0.588004	0.482098	-0.190292				1.58855	-3.56013
1.50021	0.131098	0.370188	1.38957	1.36337			0.22119	1.4938
-0.469747	0.835189	0.279108	-0.611847	-0.905159			-1.63977	0.589258
1.08118	-1.05207	0.74848	0.706835				1.87487	-3.94912
0.665323	0.600717	-0.28512	0.632119				0.817348	-0.476685
1.05406	-1.00867	0.728491	0.269924				2.86321	-0.767339
3.3559	0.354517	0.853603	3.73469	3.02082			3.85395	-1.53065
1.50021	-0.500367	1.17513	1.00599				1.36285	-0.897089
1.05814	1.00255	-0.208564	0.213781				2.14557	2.16307
-1.18161	-1.31592	-0.461649	0.0608211	-1.28873			0.465155	-2.43874
1.069	0.270369	2.3956	0.979577				1.68417	-1.41234
-1.28766	-1.53369	-0.620127	-1.26977				1.67237	-2.09551
0.169236	-0.293162	0.173539	-0.486331				1.10923	-2.53103
1.26139	0.704133	0.552345	1.26487	1.25137			-0.836152	-0.271256
0.430316	-0.124532	0.196883	0.144514				0.233319	1.0733
0.144487	-0.502669	0.170276	0.1832	-0.240821			0.225238	-2.82846
1.34619	-1.91636	1.82343	1.36877	0.321365			1.03647	-2.35583
-0.425476	1.08178	0.641372	-1.62417				1.78262	-3.39369
0.606899	0.316043	0.289423	0.547116				2.97256	-2.27756
0.824683	-0.307973	0.338249	0.395975				0.0533154	-2.66139
-0.702364	1.05247	0.577651	-0.914489	-0.950967			1.17635	-3.63158
0.79692	-0.856659	0.428808	0.468103				-1.67701	-1.18512
0.818857	-0.198548	0.836175	1.59618	0.962252			0.293261	1.71784
-0.540491	0.246947	-0.50189	-0.154347	-0.599599			2.17582	-0.876385
-2.87194	-1.1797	-0.433984	-2.80932				2.40377	-3.06135
1.09735	-0.894193	1.102	1.1496				-0.405467	-0.948751
0.93777	0.56422	0.590192	0.756265				-0.847585	-2.83963
0.0980447	-2.30794	0.258326	-0.265181				1.65799	-5.0885
1.69651	0.876527	2.8539	1.27447	1.9405			1.38608	-1.44135
-0.927564	0.688232	-0.312813	-1.10925				0.927781	-5.37317
1.17575	0.890862	1.03353	0.756265	0.618445			0.539125	-3.29042
-0.273872	-0.817871	0.74848	-0.402584				2.17224	-1.77014
-0.732009	-1.894	-0.982175	-0.861883				2.07527	-1.64265
-0.650534	-0.225865	0.20418	-0.480174	-0.395959			2.23757	0.100859
-0.0904708	-0.724791	1.37311	-0.588037				1.58681	-1.59029
0.28527	-2.36654	-0.0945957	-0.317866				1.26331	-2.64111
0.341011	0.517092	0.0729559	0.00154372				-0.724093	-2.5813
0.237254	0.978775	0.328169	0.195749	0.707468			0.159819	-0.399084
2.5638	-1.10351	3.35861	2.18758				1.96674	-1.89908
2.24902	-0.0747845	1.62889	1.22614				0.0873467	-2.09916
0.954626	-0.185477	0.432659	0.691928				-0.0807279	-0.574399
1.21754	-1.67782	0.657008	1.41935				1.33944	-6.28274
3.39536	0.499207	1.16016	2.74405				1.72757	-1.87053
-1.90874	0.271616	-0.989678	-1.10489	-1.92165			0.506058	-1.94784
0.226877	-0.103291	0.662194	0.706835	0.618445			-1.88891	1.2145
0.074586	0.548254	0.545059	-0.758005				1.32531	-3.79026
1.05406	-1.48772	0.847282	0.879702	0.975901			2.06786	-3.47252
0.372699	0.569014	0.651808	-0.152777				-0.323842	-0.364836
-0.757294	-0.699102	-0.156901	-0.459163	-1.23853			0.452652	-2.17682
-1.76963	1.28163	1.63327	-2.03259	-2.50663			1.0746	-4.04179
1.15599	-1.02714	0.0947208	1.88375	1.23871			-1.30788	-0.996529
0.545886	-2.31415	3.11414	-0.132057	0.433637			-0.00715716	1.31857
1.4714	-1.88618	1.0146	1.34548				1.0344	-0.553863
0.975581	-0.126859	0.281175	0.130317				1.00416	-1.46339
-0.575322	0.464096	-1.13109	0.0278344				1.81099	-1.96957
-0.379701	0.553725	-0.631844	-0.164571	0.305041			0.301166	-1.48302
-0.782768	0.595605	-0.527132	-0.732968	-0.6206			-1.4928	-2.1633
0.0326854	0.241681	0.180266	0.0865813	0.557872			-1.71217	-1.11132
-1.81642	0.116358	-1.05533	-1.3654	-1.14015			-0.535549	-0.89545
-0.369382	0.102436	-0.275164	0.284129	0.205544			2.4592	-2.64492
-0.12676	0.158981	0.986627	0.0815199	0.13768			1.8796	-3.49907
1.19932	-0.662934	0.0911087	2.05158	1.44817			-1.63977	-0.169333
-1.10162	0.630689	-0.00762897	-0.932923	-0.771073			0.920254	-4.16416
-2.62635	0.84113	-0.0434333	-2.0094	-2.75067			3.351	-1.55367
-0.361149	-0.627808	-0.0398256	-0.0434414	0.255631			3.0356	-0.129868
0.824683	1.09849	0.212305	0.832632	0.907145			-0.639069	-3.0509
-0.65501	0.350816	-0.28836	-0.00926379	-0.496365			2.57347	-2.3454
0.875245	-1.57595	0.750137	1.02172	1.31401			1.72093	-2.83255
0.0872375	-0.401388	0.358267	0.236506	-0.684333			-1.22912	-2.5348
0.0637046	-0.541113	0.226767	0.0869424	0.239011			0.24272	-2.54056
0.925073	-1.62925	1.31423	0.161106	0.722097			-1.93744	0.650429
2.9444	0.40725	1.67762	2.8181	2.90196			2.08784	-2.58881
0.501403	-0.0656145	1.23794	0.747654	0.573109			-0.151521	-3.43713
1.26139	-1.02932	2.78956	0.301285	1.43617			2.02751	-3.33529
-0.848474	0.0399753	-0.566797	-0.501782	0.527206			1.97822	1.1075
-0.727431	-0.237417	-0.515977	0.285141	-0.641721			1.25656	-2.03962
-0.0489259	-1.14287	0.249956	0.107456	-0.203041			0.465155	-2.75907
1.13345	1.85634	1.02336	1.31728	1.20047			3.76784	-2.6006
1.17181	0.598669	1.00581	1.35482	1.49576			-1.1397	-0.0631133
-0.142154	0.678309	-0.281886	0.457954	0.0859433			1.17833	-1.26792
-1.17379	0.786599	0.0576327	-1.21829	-1.31409			0.357233	-1.19082
0.156884	1.17932	1.48619	0.200268	0.401908			-1.01629	-1.68846
1.49662	-0.264717	1.21676	1.87403	1.51933			0.894304	-1.48359
1.31479	0.557716	1.76979	0.950243	1.90895			4.05613	-0.231051
1.30215	0.183263	1.12712	1.17203	1.30157			2.65556	-6.64062
0.798387	-0.066596	0.182431	1.31492	0.603395			4.06237	-0.40201
0.934952	1.06256	1.91249	0.76485	0.975901			1.65205	-1.39199
-1.17379	0.352139	-0.262583	-1.51787	-1.21369			2.80237	0.767361
-0.320279	0.510894	0.233117	-1.62939	-0.221882			1.34226	-1.4957
2.91207	-1.72362	1.42438	2.04057	3.12838			2.33509	-0.419048
1.99786	-0.887977	0.764995	1.77495	1.33877			3.52297	-4.30151
0.636236	1.02407	0.0838662	0.671047	0.64836			-0.331908	-2.84745
-0.7343	-0.647758	-0.13191	-0.632148	-0.815225			0.939574	-4.22663
1.4155	-0.135619	0.476452	1.10929	1.01654			-1.32343	-2.63682
1.20063	-0.204682	0.380071	1.06326	0.907145			1.79481	0.322551
-0.0246109	-0.171382	0.421085	-0.51865	0.272175			1.61359	-2.08859
0.0363493	-0.462993	0.237339	0.410222	-0.147092			-1.44379	-1.69514
0.0179905	1.51526	1.25498	-0.237173	-0.203041			-1.16498	-1.12976
-0.817811	-1.68261	1.26671	-0.526229	-1.21369			1.00835	-3.34211
0.438469	-1.92586	0.847282	-0.160634	0.794379			3.84436	-1.54811
1.58988	-1.35461	0.982176	1.67237	1.33877			2.28014	-2.35983
0.885269	-0.805476	0.929547	0.376107	0.239011			-0.133291	-1.40691
0.742203	0.52897	1.85911	-0.182353	0.272175			2.13251	-2.09004
-0.853216	-0.232339	0.0254856	-0.684947	-1.04434			0.424967	-1.88369
-0.35704	0.613283	-0.0441556	0.00451802	0.321365			1.25076	-1.13884
0.765972	0.771191	0.662194	1.2504	1.3878			2.21712	-4.07467
0.746672	0.80698	0.453716	1.48025	1.16183			0.961962	-3.95615
2.11176	-0.213956	0.219336	1.84072	1.5544			3.89981	-1.90414
0.480553	0.0161054	0.262499	0.896134	0.934802			0.701662	-1.03568
-0.188758	-0.559514	1.38543	-0.189497	0.10327			2.71211	-4.04454
0.695678	-0.254173	1.24844	0.868696	0.822897			-0.607117	-0.66145
1.84995	0.994587	1.69574	1.50691	1.93001			-0.802105	-3.05729
2.62464	1.02765	0.543234	3.08644	2.5559			0.498661	-0.94351
-0.0942726	-3.33244	0.973246	-0.141421	-0.0737977			3.3402	-2.48678
0.533236	-0.107865	1.33194	1.0581	0.618445			1.7818	-3.51765
-0.549165	-0.790315	1.06804	-0.452628	-0.6206			0.371414	-2.3944
-1.86068	-0.894077	0.151254	-1.44952	-2.30109			2.24389	-0.882291
1.52404	1.06873	0.820206	1.77495	1.49576			1.794	-2.36188
2.15253	-0.0453806	0.755102	1.23101	1.32641			0.803961	-3.72111
-1.67791	0.903527	-0.635022	-0.586214	-1.49671			1.2662	-3.67105
-0.365263	-2.26848	0.309904	-0.992086	-0.0376931			1.48001	-9.2232
-0.738886	0.194573	0.181349	-1.2325	-0.6206			3.71082	-1.82575
0.0618877	-0.958269	-0.0066824	-0.128164	0.13768			0.345582	-0.970238
1.08253	0.526241	0.8025	1.03997	1.0833			2.57725	-1.94801
1.06629	-1.5709	0.958279	1.01124	1.02999			-1.27043	1.26584
0.873811	-1.71746	1.38297	1.07612	1.17475			1.25849	-5.98628
-0.670722	-1.14711	0.888037	-0.944763	-1.04434			0.00590135	-0.0576086
-1.4673	1.11813	-1.00514	-0.984232	-1.7172			2.43029	-2.59183
0.842103	1.61739	0.581242	0.998091	1.56601			1.26235	-0.401093
1.14275	-0.617688	1.47326	1.13203	1.39995			1.27485	1.1567
							-1.00421	-1.08134
							0.2063	-2.08094
							-0.998194	-0.259788
							1.2294	-1.38383
							1.63929	-2.7229
							-0.145432	-1.01424
							-1.96473	-0.781874
							0.441356	-0.820163
							-0.136322	-0.0654949
							0.291941	-0.348171
							-2.08207	-0.774083
							2.42037	-3.68072
							2.06043	-4.25691
							1.39994	-5.38226
							0.931002	-3.24723
							2.35139	-4.60024
							0.0802877	-0.778555
							-0.895683	-1.55513
							0.872512	-4.8745
							-0.267962	-1.58385
							-0.397207	1.24617
							2.51943	-1.31794
							-0.919039	-2.23183
							1.33285	-3.89682
							0.588671	-0.558614
							1.28539	-0.682314
							-2.52699	1.0667
							-0.199119	0.46111
							1.25463	-4.52315
							0.0461781	-4.11843
							0.0361581	-0.908908
							-1.01024	-0.696689
							0.948122	-2.79325
							2.81288	-2.53546
							0.140474	-9.3956
							-0.188306	-0.312759
							0.604216	-1.37597
							-0.214631	0.595823
							0.37527	-0.0798139
							0.240037	0.726301
							2.23405	0.00534045
							0.0518893	-0.0727558
							0.674965	-0.409319
							2.23265	0.0567748
							-1.36153	0.178701
							3.00122	-3.78561
							0.637434	-0.715539
							0.772496	-1.1554
							2.21075	0.677255
							2.48265	-0.0510466
							-0.43706	0.873162
							-0.474049	0.262111
							0.498661	-2.54993
							-0.133291	1.21746
							0.226587	0.944014
							-0.920993	-0.773566
							1.80856	-4.49048
							1.99879	-0.726781
							-1.64471	0.229482
							-0.338376	-4.20904
							1.9071	-0.844534
							0.0887565	-3.66863
							3.11064	-2.03407
							2.17295	-3.24844
							0.761181	-3.57106
							2.56905	-0.661421
							2.64203	-2.78963
							-1.36378	0.2353
							-0.26164	0.0108514
							0.342987	-0.922014
							1.43841	-0.863824
							-0.145432	-1.98108
							3.7554	-0.404606
							0.782645	-2.54584
							0.676131	-0.951921
							-1.62746	-0.642942
							0.373985	-0.181326
							-1.33682	-1.24296
							1.90162	-3.89367
							0.845053	-1.24798
							0.919177	-5.12961
							-1.80708	0.40853
							0.253429	-0.761968
							0.203585	1.29315
							1.40363	-1.0855
							1.40915	-1.72402
							-0.24432	-0.576877
							0.543994	-3.20153
							1.094	-4.25844
							1.47731	-1.70268
							2.27181	-2.59343
							0.821798	-0.0096505
							-0.966288	-3.11767
							-0.702161	-1.29513
							2.52007	-0.478467
							1.89377	-1.45507
							-0.400508	-4.69686
							-0.968273	0.89068
							0.595855	-0.740157
							0.466402	-2.78376
							-0.0129787	-0.342501
							-0.0261175	-2.88772
							0.287979	0.0813915
							3.9369	-2.67759
							0.525696	-2.44257
							3.48239	-1.98655
							1.04786	-2.38445
							-2.459	-1.21031
							-0.348104	-0.375493
							1.14448	-1.07808
							1.05714	-2.26275
							0.845053	0.654619
							-1.89694	-1.04291
							1.25559	-2.91495
							3.05345	-3.29859
							-2.07071	0.831458
							0.863752	-0.467516
							-0.649794	-3.82361
							2.01469	-3.57625
							-0.185224	0.687648
							0.0116875	-0.189429
							1.12942	-3.00671
							-0.249034	0.0785596
							-1.50223	-0.0516107
							-0.942573	-3.76469
							0.579066	-4.89915
							2.42764	-4.75765
							-0.433719	-5.93816
							-0.198547	1.11479	0.358267	-0.775953
							1.3649	0.384445	-0.0584106	1.60902
							-1.13494	-0.98309	-0.326795	-0.793034	-1.77446
							-0.700094	-0.913306	0.828206	-0.610468
							1.90669	-1.46337	1.12296	2.06073	1.62354
							0.820315	-4.70124	3.33568	-0.493384
							1.66361	-0.319786	0.850445	1.42163
							-1.17639	-1.28102	0.000639249	-1.70821
							-1.01846	0.30612	0.79278	-1.57822
							0.422144	-1.4062	1.97389	-0.563969
							1.38844	-1.87907	1.33194	1.19429	0.707468
							2.31282	-2.46656	1.36196	1.64719	1.80179
							3.6211	-0.674842	2.54518	3.11704	4.32555
							1.62002	-0.112778	2.40474	1.24557	1.28908
							3.18387	-1.99596	1.55193	2.27369	2.14414
							0.199051	-1.86867	1.02482	0.426006	0.321365

## Sheet: Suppl. Fig.3
Cognitively unimpared females							Cognitively unimpaired males							Cognitively impared females							Cognitively impared males							MCI							Dementia
log_zscore_ttau	log_zscore_hcv_avg	log_zscore_csfnfl	log_zscore_ng	log_zscore_snap25			log_zscore_ttau	log_zscore_hcv_avg	log_zscore_csfnfl	log_zscore_ng	log_zscore_snap25			log_zscore_ttau	log_zscore_hcv_avg	log_zscore_csfnfl	log_zscore_ng	log_zscore_snap25			log_zscore_ttau	log_zscore_hcv_avg	log_zscore_csfnfl	log_zscore_ng	log_zscore_snap25			log_zscore_ttau	log_zscore_hcv_avg	log_zscore_csfnfl	log_zscore_ng	log_zscore_snap25			log_zscore_ttau	log_zscore_hcv_avg	log_zscore_csfnfl	log_zscore_ng
-0.136322	0.571292	0.755158	-0.90884				1.41924	-0.185363	-0.121919	0.630457				1.35351	-1.84429	0.267223	0.721382				0.367553	-4.15225	2.83143	-1.72378				-1.01629	-0.593963	-1.44407	-1.23115				0.367553	-4.15225	2.83143	-1.72378
-1.56421	1.43011	-1.8954		-1.75668			-0.684003	1.00899	-0.112812	-0.72093				0.121007	-3.79343	-0.149414	0.807857				-1.01629	-0.593963	-1.44407	-1.23115				0.679625	-0.694238	0.0720941	1.14898				1.35351	-1.84429	0.267223	0.721382
-0.408778	1.45738	-1.79064	-0.204724				-0.49782	1.51665	-0.9956					0.882338	-2.95081	0.386959	0.836992	-0.0334206			0.679625	-0.694238	0.0720941	1.14898				1.38886		1.69062	0.886694				0.084525	-0.988197	1.89595	0.140139
0.46016	0.595756	0.232466	-0.482047	-0.987079			-0.660556	-0.0894465						0.084525	-0.988197	1.89595	0.140139				1.38886		1.69062	0.886694				-1.01427	1.42152	0.640675	0.364492				1.70595	-2.80219	1.08973	0.545957
-0.241181	-1.50187	2.25946	0.424856				-1.12504	0.559916	-1.77984	-0.570089				1.70595	-2.80219	1.08973	0.545957				-1.01427	1.42152	0.640675	0.364492				0.121007	-3.79343	-0.149414	0.807857				0.933147	-2.61029	-0.307113	1.11995
0.0547409	0.373831	-0.683969	0.379151				0.548855	0.398695	-0.412749	0.501616				0.744129	-1.84129	2.4342	1.28444				0.498661	-4.5844	7.36025	-0.925193	-0.0354582			0.498661	-4.5844	7.36025	-0.925193	-0.0354582			0.583872	1.17813	0.314668	0.5958
-0.0437234	-0.0179129	-0.11888	0.252552	-0.817124			0.163948	-0.548248	1.60823	-0.483636	-1.39106			-0.208416	0.840123	-1.17372	0.773104				2.79357	-2.76243	2.09756	1.31824				2.79357	-2.76243	2.09756	1.31824				-0.0926637		1.85174	0.0606465
-2.11356	0.933036						-1.1063	-0.171445	0.933621	-1.04625				1.74576	-2.2018	0.839232	1.48302				0.902978	-1.2773	-0.326628	1.18521	1.6087			0.902978	-1.2773	-0.326628	1.18521	1.6087			1.55191	-3.30721	-0.0736766	0.655357
0.371414	-1.66437	-0.192709	0.13833				-0.470668	0.0118575	1.53717	-0.133284				0.574252	-2.71539	1.90652	0.704589	1.54718			0.998918	-1.45819	1.37693	0.506526				0.998918	-1.45819	1.37693	0.506526				2.21075	-4.18968	1.2207	1.95627
-0.509775	0.822124	-0.422853	-0.581703	0.202837			0.380404	0.695107	1.03319	0.561395				0.933147	-2.61029	-0.307113	1.11995				2.22913	-3.32355	1.98534	0.821976				2.22913	-3.32355	1.98534	0.821976				1.16941	-0.53338	0.120028	0.541289
-0.802105	0.395411	-2.27269	0.0449616				-0.817191	0.864143	-1.2267	0.365057	-0.315979			-0.103145		1.1764	0.558013				3.51555	-2.76111	4.28164					3.51555	-2.76111	4.28164					1.72591	-3.32685	2.63905	0.653252
0.319532	1.29022	-0.236663	0.636441	1.39361			-1.54022	-0.246807	-0.412749		-1.57864			1.91647	-1.70303	-0.529384	1.22692	1.55328			2.44346	-2.78664	1.13142	1.76463				2.44346	-2.78664	1.13142	1.76463				1.38516	0.126807	0.612511	0.710419
1.8126	-1.77952	1.43962	1.18793	1.63816			-0.264799	-2.50603	1.77703	0.516314	0.419386			0.583872	1.17813	0.314668	0.5958				0.841742	3.31621	0.186375	0.473184				0.882338	-2.95081	0.386959	0.836992	-0.0334206			0.630346	-3.0682	-0.06472	0.589065
0.291941	-0.449621	-0.0409706	0.457408	-0.502096			-0.742489	1.0168	-0.934554	-0.919132				2.60357	-1.00293	0.788638	1.59897				-1.01629	-1.11526	-1.92928					0.841742	3.31621	0.186375	0.473184				2.27598	-1.44977	0.670879	1.21406
-0.325454	-0.248929	-1.1217	0.460936	0.204969			0.956646	-1.15319	0.555346	0.191791	0.69465			-0.372558	-1.68789	-1.33103	0.478776	-1.84111			-1.24645	-0.953855	1.53546	-1.70671				-1.01629	-1.11526	-1.92928					0.886695	-2.02776	0.815145	0.30287
-0.876354	1.21371	-0.95476	-4.28974				1.11732	-0.375303	2.48772	1.30593	1.60229			2.21146	-0.839827	0.361348	1.51451				0.314296	1.06647	0.161673	0.0394546	0.461435			0.744129	-1.84129	2.4342	1.28444				1.21867	-4.22346	0.314668	0.557919
-0.640854	-1.04149	1.04134	-0.999364	-0.139864			0.0533154	0.306126	1.27184	-0.89067	-0.440032			-0.85906	-0.442235	1.27747					-0.0926637		1.85174	0.0606465				-1.24645	-0.953855	1.53546	-1.70671				0.741848	-3.56235	1.45904	-0.184231
-0.619504	1.1065	-0.691364	0.132789				0.907306	-0.952887	0.0291293	0.869623	-0.731525			2.07749	-1.73148	0.469902	2.19358	1.16225			2.42235	-2.11299	0.133976	1.8415				-0.208416	0.840123	-1.17372	0.773104				2.93747	-3.35071	1.49924	1.85796
-2.11356	-0.271124	-0.214603	-1.77944				1.5816	-0.171478	0.0030406	0.534637	0.614862			3.58717	-1.71982	0.996255	2.08928	1.73685			1.67912	-1.67808						1.74576	-2.2018	0.839232	1.48302				-0.00570349	-3.86695	1.29242	-0.426426
0.665625	1.09076	0.16718	1.30393				1.9529	-0.272197	1.96473	1.07445				1.38516	0.126807	0.612511	0.710419				2.29121	-1.86496	1.21496	2.06597	1.13752			0.314296	1.06647	0.161673	0.0394546	0.461435			3.87097	-0.696345	1.5763	2.15609
0.393202	0.194845	-0.578813	0.242871				-0.377472	0.985542	-0.362751	-0.409649	-0.00585381			0.630346	-3.0682	-0.06472	0.589065				1.19118	-4.26825	0.60779	1.13324				0.574252	-2.71539	1.90652	0.704589	1.54718			0.0504625	-3.75351	-0.739899	0.0636571
1.62818	0.0745359	0.703058	1.60984	2.04576			1.45385	0.517753	1.27184	0.779354	-0.0874607			2.76883	-0.816474	0.120028	1.89593	0.0627581			3.08832	0.306089	1.20152	1.75468				-0.103145		1.1764	0.558013				1.43204	-2.59736
0.496192	-0.917799	0.574527	0.182998	-0.838196			-1.12295	1.31426	0.309435	-1.02629				1.27197	-0.384427	1.64477	0.392974				2.20081	-0.147708	0.593581	1.01099	1.65766			1.91647	-1.70303	-0.529384	1.22692	1.55328			-1.00823		1.88534	-1.28215
0.344285	1.28777	-0.698778	0.255198	0.686477			-0.0393125	0.611539	-0.149414	-0.315835	1.98012			0.801724	2.52437	-1.71054	1.11717				1.55191	-3.30721	-0.0736766	0.655357				2.42235	-2.11299	0.133976	1.8415				3.7524	-2.96704	3.04149	1.57646
0.514665		0.240524	0.517272	0.377511			-0.302968	0.927209	0.369055	0.370426	-1.35611			1.61359	-1.35767	-0.265276	1.28168				2.21075	-4.18968	1.2207	1.95627				1.67912	-1.67808						1.16941	-2.05078	2.63671	0.88144
-0.338376	0.146594	-0.406033	0.215124				-1.19902	1.45381	-2.27269	-0.643431				1.66646	-4.21835	1.93353	0.803121				1.25656	-2.63762	2.93784	0.169057	0.703361			2.29121	-1.86496	1.21496	2.06597	1.13752			0.158441	-0.888659	0.125615	-0.407726
-1.17558	-1.80353						-0.0378436	1.20188	0.232466	0.345684	-0.596508			2.27598	-1.44977	0.670879	1.21406				1.24398	0.862136	0.810744	-0.0119695				1.19118	-4.26825	0.60779	1.13324				2.53478	-1.16336	1.77861	1.76832
0.536688	-0.511692	-2.3769	0.826966				-0.372558	0.362104	-0.504984		0.00612491			1.79886	-2.32257	1.67106	1.04229				0.577863	-3.17497						2.60357	-1.00293	0.788638	1.59897				1.82146	-2.16887	1.95881	0.892768
0.665625	0.99153	0.103201	0.910289				-0.467291	1.64392	-1.43927	-0.0376555				1.5095	-0.769585	-0.0916734	0.812667				0.996818	-2.44054	0.343284	0.0370378	2.66297			-0.372558	-1.68789	-1.33103	0.478776	-1.84111			-0.99619	-2.89162	1.92606	0.532073
0.674965	1.31754	-0.352854	0.462816				1.61015	-1.27645	1.38055	1.353	0.710916			-0.405467	2.43308	2.04056	0.318534				1.44841	-1.6244	0.0204592	0.997361	1.82644			3.08832	0.306089	1.20152	1.75468				0.0547409	-5.72276	4.85366	-1.15019
-0.470668	-0.272116	-0.24617	-0.135941				0.0873467	1.02067	-0.268473	0.414122	1.02575			0.952387	-0.517895	0.340694	0.913454				-0.480822	0.740535	-0.766374	-1.39259				2.20081	-0.147708	0.593581	1.01099	1.65766			1.88276	-2.67575	1.26055	1.44213
-0.0718063	2.15904	-1.18688	0.0882712	-0.67016			-0.851405	2.16116						0.382968		0.18364	0.161829				1.66646	1.06679	-0.271673	1.014	1.41297			1.25656	-2.63762	2.93784	0.169057	0.703361			1.60325	-3.2324	0.111627	1.60399
-0.580741	0.112925	0.567349	-0.369897				-0.891807	0.970269	1.35968	-0.681181	-3.55233			1.9297	-1.21104	0.912438	1.40952	0.75564			2.07601	-1.07409	1.22833	1.29344				1.24398	0.862136	0.810744	-0.0119695				1.14247	-2.95227	0.557751	0.309032
-1.04464	0.392061	-0.851197	-0.668738				1.67069	1.80294	-0.0528209	0.810029	0.688586			-1.07532	-3.39146	-0.0350636	-1.98234	-1.6812			-0.720427		0.886811	-0.214409				0.577863	-3.17497						1.91335	-2.37556	1.17446	1.38993
0.466402	-0.505675						0.666794	0.266378	0.939946	0.80915				1.82306	-1.80648	-0.870827	1.34743				1.9359	0.141056	2.83143	1.39317				2.21146	-0.839827	0.361348	1.51451				1.20594	1.07736	-0.713663	0.928088
1.75152	-0.00411429	0.60779	1.69512				0.814007	1.385	0.288406	0.44873	0.746412			2.93747	-3.35071	1.49924	1.85796				-1.1777	-2.52905	0.860956	-1.69825	-0.596433			0.996818	-2.44054	0.343284	0.0370378	2.66297			1.64695	-2.73014	0.691607	0.851337
-0.932746	0.483237	-0.983288	-0.693374				-1.26387	-0.183414	-0.11888		-0.408314			0.252093	0.452333	-0.463627	0.764772				2.66169		3.94447	1.17561				1.44841	-1.6244	0.0204592	0.997361	1.82644			3.70558	-1.03944	3.27136	1.24413
0.455157	1.30597	1.12945	0.196128	-0.14952			-0.724093	-1.82173	-0.781613	-0.853495				0.997869	-2.31933	-0.843382	1.08507				1.16941	-0.53338	0.120028	0.541289				-0.480822	0.740535	-0.766374	-1.39259				1.94518	-2.45139	0.555346	1.09014
0.839532	-0.00449826	0.202726	0.761894	1.01629			0.084525	0.0330937	-0.593092	0.138475	0.222847			2.03352	0.12945	-0.287728	1.26208				-1.41383	1.19297	-0.252524		-1.83157			1.66646	1.06679	-0.271673	1.014	1.41297			-1.2814	-2.90838
2.39843	0.785041	0.746165	1.75154	1.33351			0.963024	0.338878						2.6964	0.058885	1.85327	0.977962				0.923482	-1.09662	1.73415	0.824852	2.47627			2.07601	-1.07409	1.22833	1.29344				1.76874		1.05958	1.4503
1.61101	-2.00777	0.730358	1.08148	0.106435			-1.17983	0.171479	0.586451	1.34833				1.84069	0.145187	0.194562	1.40657				1.72591	-3.32685	2.63905	0.653252				-0.720427		0.886811	-0.214409				2.49754	-2.99093	1.45199	1.38214
-0.554588	1.78692	-0.886627	-0.22955	0.24445			-0.109151	-1.26941	0.277834	0.619263	-0.792208			3.87097	-0.696345	1.5763	2.15609	2.54301			1.77773	0.177212	-0.557526	1.30983				1.9359	0.141056	2.83143	1.39317				1.52901	-3.52096	3.38477	0.870333
2.85631		0.555346	1.59867				0.230628	1.69805	0.147858	0.527241	-0.290721			1.33756	0.12116	0.958837	0.893872	1.20046			2.07231	-1.79815	1.48532	0.728617				-1.1777	-2.52905	0.860956	-1.69825	-0.596433			1.27677	-2.03913
0.893218	0.779864						2.34189	0.994193	2.83308	0.966929				1.85266	0.371062	0.407286	1.41656	0.949124			-0.225536	-2.59277						2.66169		3.94447	1.17561				0.345582	-2.90653
-0.868656	-1.83376						-0.162205	-0.395702	0.739401	-0.447858				0.0504625	-3.75351	-0.739899	0.0636571				1.15347	-2.69164	0.251233	0.983604	1.53677			-0.85906	-0.442235	1.27747					3.28314	-1.5177
1.11631	-0.457208						-2.04528	0.136613	0.424955					1.2294	-0.289033	-1.02454	1.4442	1.70945			0.955582		1.68818	0.0885174				-1.41383	1.19297	-0.252524		-1.83157			2.89006	-1.42004
-0.968273	-0.137812						1.41832	-0.723183	1.98974	0.14931				2.35815	0.29769	0.912438	1.62078				-0.88021	-0.265518	1.64312	-0.707709	-0.287448			0.923482	-1.09662	1.73415	0.824852	2.47627			2.36288	-1.03156
1.01775	-0.820133						-0.140874	-0.22085	0.240524	-0.0587817	-1.03818			3.08191	-1.10024	1.54572	1.536				1.40731	-0.574807	1.12353	0.511873	2.41881			1.77773	0.177212	-0.557526	1.30983				1.80614	-1.20631
0.0604363	-0.819204						0.0160199	0.588012	0.511719	0.378498	-0.692703			1.27293	-1.36959	-0.158637	0.504065	0.050779			2.80237		0.975527	1.83147	1.78332			2.07749	-1.73148	0.469902	2.19358	1.16225			2.83612	-1.99024
0.354648	1.50259						1.19315	0.14757						0.453905	-0.774346	-0.480787	0.219656				4.28161	-0.176914	1.16863	2.09295				2.07231	-1.79815	1.48532	0.728617				3.16887	-1.78558
2.19441	-1.06229						-0.225536	-0.555935						-1.00823		1.88534	-1.28215				0.770236	-1.08707	0.908182	0.437208	-0.605075			-0.225536	-2.59277						-0.0173521	-3.40755
-1.54501	-1.28525						-0.788965	0.191148						2.92681	-0.157279						-1.04668	-0.518941	-1.34492	-1.83752				1.15347	-2.69164	0.251233	0.983604	1.53677			0.9181	-3.12851
0.390647	0.884368						1.5598	-0.896917						3.7524	-2.96704	3.04149	1.57646	1.22673			-2.14828	0.50139						3.58717	-1.71982	0.996255	2.08928	1.73685			1.09807	-4.31018
1.06229	-0.642695						0.80843	-0.708041						2.56968	-2.7161	1.57968	1.47114				0.624427		1.3533	-2.42892				0.955582		1.68818	0.0885174				2.31665	-5.6518
-1.32789	-0.366942						-2.16578	-1.30612						2.26625	-0.812836	1.41917	1.40662				1.33944	-2.67819	2.51105	0.364006				-0.88021	-0.265518	1.64312	-0.707709	-0.287448			1.26909	-3.6921
1.04889	-0.382129						-0.258483	0.374793						1.45566	1.22787	0.50683	0.599857				0.883427		-0.236663	0.60505				2.76883	-0.816474	0.120028	1.89593	0.0627581			0.0189049	-0.0847453
-0.897623	-0.121451						-0.375833	-1.67889						1.64099	-3.83512	0.474853	0.478001				-0.684003	-1.05482	1.79746					1.40731	-0.574807	1.12353	0.511873	2.41881			-0.382394	-4.57197
-1.48341	-0.872054						-0.610651	-0.815871						0.158441	-0.888659	0.125615	-0.407726				-0.364385	1.21305	0.799712	0.60494				2.80237		0.975527	1.83147	1.78332			1.71761	-5.62871
-0.85906	-0.372						0.935291	-0.561465						1.74905	-0.552378	1.23595	0.97497				1.80614	-1.67744	1.35877	1.51032				1.27197	-0.384427	1.64477	0.392974				2.24248	-2.8532
0.629163	1.22622						1.10923	-1.12504						1.41374	0.158695	0.799712	1.11311	1.47278			3.48474	-1.66924	1.6686	2.166				4.28161	-0.176914	1.16863	2.09295				1.56854	-0.859099
-0.149998							-0.427048	1.16118						-0.940605	0.179427	-1.47789	-0.232916	-1.90583			0.159819	-4.14285	0.721287	-0.116378				0.770236	-1.08707	0.908182	0.437208	-0.605075			2.504	-2.61295
-1.15231	0.793546						-0.356234	0.650926						0.18178	-2.89922	1.49403	0.590908				0.101416	0.522429	0.150626	-0.366807				-1.04668	-0.518941	-1.34492	-1.83752				0.713197	-0.452644
-0.0246549	-0.103311						-0.133291	-1.81887						0.670299	-2.3018	0.376742	-0.102355				0.22119	-2.66845	0.445018	1.09022	-1.16732			-2.14828	0.50139						1.11429	-1.11023
1.42473	-1.01603						0.246741	-0.407911						0.943851	-2.33425	0.011763	1.03615				-0.980207	-0.375898	1.51309	-1.18671				0.624427		1.3533	-2.42892				1.09604	-3.96762
1.5175	-0.775541						2.33577							1.7375	-0.893764	1.0393	1.44501				-0.75358	1.88149	-0.926511	-0.122609				0.801724	2.52437	-1.71054	1.11717				3.43937	-3.712
1.20692	0.425479						-0.552853	1.01087						2.18084	0.685426	0.131192	1.66141				1.45023	-1.62448	0.213576	0.619542				1.33944	-2.67819	2.51105	0.364006				0.899729	-4.82631
-0.375833	1.45528						0.0433186	-1.29138						2.10916		0.971364	1.19618				0.886695	-2.02776	0.815145	0.30287				0.883427		-0.236663	0.60505				2.50915	-4.9902
-0.475741	-1.354						1.95906	-0.577197						0.608984	-1.17857	-0.706211	0.673569				1.39348	-0.745162	0.232466	1.3074				-0.684003	-1.05482	1.79746					-0.455499	-2.79942
0.229282	-1.59708						-0.79459	-0.421182						0.462658	-1.97153	6.17158	-0.119918				-0.580741	-1.76392	0.301567	0.130462	-0.678153			-0.364385	1.21305	0.799712	0.60494				1.35351	-2.85865
-1.52117	0.922583						1.72093	0.189799						-0.99619	-2.89162	1.92606	0.532073				2.026	-1.11028	0.923049	1.184				1.80614	-1.67744	1.35877	1.51032				1.33756	-3.0912
-0.182145	-0.722407						-0.127238	-1.6763						3.41691	-1.27284	2.05348	1.55943	2.38874			-1.60298	-2.31038	1.14911		-3.21381			3.48474	-1.66924	1.6686	2.166				0.847259	-5.0905
-1.08974	0.656407						1.48987	-3.13571						1.60325	-3.2324	0.111627	1.60399	0.559129			1.14448	-0.319807	-0.27648	1.26215				0.159819	-4.14285	0.721287	-0.116378				-0.0158936	-1.97195
0.528142	1.34646						-0.0422524	0.353193						1.14247	-2.95227	0.557751	0.309032				1.21867	-4.22346	0.314668	0.557919				0.101416	0.522429	0.150626	-0.366807				1.00416	-1.89769
-1.0002	0.975954						0.188611	-0.318471						2.01545	0.709018	0.933621	0.846382	0.70855			0.741848	-3.56235	1.45904	-0.184231				0.22119	-2.66845	0.445018	1.09022	-1.16732			0.371414	-4.16366
0.0873467	-0.0837356						-1.92118	0.374831						0.427494		2.61791	-0.702462				1.01358	-3.44305	1.64477	0.490381	1.71429			1.61359	-1.35767	-0.265276	1.28168				0.126581	-3.40914
-0.614189	-0.0497206						0.673799	-0.0820734						2.80646	-0.991517	0.703058	1.59525	1.28386			-0.0747773	-3.91473	1.66779	-0.675029	0.0987731			1.66646	-4.21835	1.93353	0.803121				1.9744	-1.13567
-0.137838	0.427695						2.40842	0.733089						2.25928	-1.96216	3.47117	0.413158				1.65205		1.13733	1.28792	2.10265			-0.980207	-0.375898	1.51309	-1.18671				3.48896	-3.22581
-0.107649	0.232739						0.530586	-2.45956						2.15496	-1.24518	0.826119	1.8451	1.59326			-0.317404	-1.68155	5.07357	0.449355				1.79886	-2.32257	1.67106	1.04229				0.465155	-2.43874
2.75697	-1.30032						-0.475741	-0.980054						-0.0246549		-1.23562	0.420763				1.15248	-1.60021	0.0834444	0.255198	1.12976			1.5095	-0.769585	-0.0916734	0.812667				1.68417	-1.41234
0.536688	-0.36209						0.684277	-0.47272						1.35912	-3.01654	1.15498	0.793325	1.71244			-0.00570349	-3.86695	1.29242	-0.426426				-0.75358	1.88149	-0.926511	-0.122609				1.67237	-2.09551
-0.757286	-0.180206						-2.05655	1.68483						1.63331	-2.78943	0.643009	0.720496	1.18592			0.121007	-1.57586	1.13733	-1.16225				1.45023	-1.62448	0.213576	0.619542				1.78262	-3.39369
0.111227	0.402775						-0.40216	0.527885						0.639793	-1.56647	0.161673	1.08802				1.78424	-1.71055	1.13733	1.41503				-0.405467	2.43308	2.04056	0.318534				0.0533154	-2.66139
1.13043	-0.643755						-0.0290449	1.11292						1.37774	-1.31756	0.043522	1.3953	0.117692			0.510979	-3.37583	0.243205	-0.325835				1.39348	-0.745162	0.232466	1.3074				2.17224	-1.77014
1.74905							-0.228658	-1.15089						1.20594	1.07736	-0.713663	0.928088				-0.646215	-1.81398	2.00726	-0.512089				-0.580741	-1.76392	0.301567	0.130462	-0.678153			2.07527	-1.64265
-1.08768	0.74979						0.73042	-0.0291115						2.52263	-2.19207	1.11561	1.60734	1.82001			2.10109	-2.68807	5.15216	1.09514				0.952387	-0.517895	0.340694	0.913454				1.26331	-2.64111
1.14347	-0.491376						-0.17446	1.36706						1.57638	-2.5301	0.293678	0.765886				1.49792	-0.711275	-0.926511	0.854393	0.199881			2.026	-1.11028	0.923049	1.184				-0.724093	-2.5813
2.24389	0.10954						-0.554588	-0.872236						0.970448	-0.308788	-0.198948	1.27578				3.11276	-2.89986	3.01284	1.27614				-1.60298	-2.31038	1.14911		-3.21381			1.72757	-1.87053
-0.312585	0.452441						1.98738	0.608171						1.64695	-2.73014	0.691607	0.851337	2.47755			1.28826	-2.07069	2.27011	0.380081				1.14448	-0.319807	-0.27648	1.26215				0.452652	-2.17682
3.10375	0.449809						1.3507	-1.83111						3.70558	-1.03944	3.27136	1.24413				1.11833		1.42184	-1.05209				0.382968		0.18364	0.161829				-0.535549	-0.89545
-0.514913	-0.120528						0.821798	1.01504						0.643329	-1.3097	0.579302	0.415178				-0.370921	-0.213388	0.194562	0.352369	-0.892896			1.9297	-1.21104	0.912438	1.40952	0.75564			1.8796	-3.49907
-1.29903	0.642597						-0.282235	1.6935						1.94518	-2.45139	0.555346	1.09014				2.348	-1.02178	5.26805	0.331647	1.77521			-1.07532	-3.39146	-0.0350636	-1.98234	-1.6812			0.920254	-4.16416
1.51306	-0.179663						-0.716765	-0.816941						1.4638	-2.01871	-0.214603	0.863519	1.49339			-0.0363754	-3.17234	-0.621863	-0.879406				1.82306	-1.80648	-0.870827	1.34743				-0.639069	-3.0509
0.861558	0.767353						-1.62009	0.771628						1.4119	-1.06571	1.46256	0.863479				2.047	-3.373	1.76914	0.840597	4.2648			1.01358	-3.44305	1.64477	0.490381	1.71429			2.57347	-2.3454
0.541561	1.36563						0.273409	0.371999						1.76874		1.05958	1.4503				-0.705806	-2.05833	1.83942		-0.92764			-0.0747773	-3.91473	1.66779	-0.675029	0.0987731			1.72093	-2.83255
-0.839958	0.0188246						0.262769	-1.71811						2.97533	-0.180923	0.536037	2.06143				1.43204	-2.59736						0.252093	0.452333	-0.463627	0.764772				2.08784	-2.58881
-0.121197	-0.244144						-1.41612	-1.73861						2.49754	-2.99093	1.45199	1.38214				-1.25515	-3.01556	4.03179	-1.8593				1.65205		1.13733	1.28792	2.10265			-0.151521	-3.43713
-0.405467	-0.0974775						-0.0911692	0.910792						1.6427	-1.62486	1.43252	1.02417	1.09675			0.543994	1.05862	1.56445	0.979948				-0.317404	-1.68155	5.07357	0.449355				2.02751	-3.33529
-0.0926637	0.348206						-0.755432	-0.674947						-1.95378	-1.41983						-0.994188	0.714495	0.964063	-2.73591				1.15248	-1.60021	0.0834444	0.255198	1.12976			1.97822	1.1075
1.45657	-0.446878						-0.887937	-1.2795						2.11501	-2.0946						0.264101	-0.97388	-1.35422	0.466576				0.997869	-2.31933	-0.843382	1.08507				0.465155	-2.75907
-0.727763	-0.86223						-0.180606	-2.12151						-0.917086	1.03886						0.862655	-1.32691	0.301567	0.32647				2.03352	0.12945	-0.287728	1.26208				3.76784	-2.6006
-1.79149	0.961375						-0.575493	-0.321156						-1.4647	0.108215						2.89006	-1.52869	1.38777	1.30253				2.6964	0.058885	1.85327	0.977962				0.894304	-1.48359
-0.648004	1.0902						-2.02564	0.162391						0.499895	0.0889186						1.23913	-0.840333	1.67269	1.13243	1.08057			1.84069	0.145187	0.194562	1.40657				2.65556	-6.64062
-1.78372	1.08944						-2.14537	1.9835						-0.775881	-4.40857						0.863752	-1.67422	0.407286	0.649543	1.7412			0.121007	-1.57586	1.13733	-1.16225				4.06237	-0.40201
-1.30566	-1.11763						-1.37735	-0.101371						2.16361	-1.10029						1.02921	-1.69588	0.96928	0.734025				1.78424	-1.71055	1.13733	1.41503				1.65205	-1.39199
0.744129	0.429831						0.645683	0.74767						1.84229	-1.23954						1.16941	-2.05078	2.63671	0.88144	0.853936			0.510979	-3.37583	0.243205	-0.325835				3.52297	-4.30151
-1.06506	0.868805						0.176304	-1.06942						0.465155	-0.904287						2.61043		0.826119	1.20613				-0.646215	-1.81398	2.00726	-0.512089				0.939574	-4.22663
-0.724093	0.168344						1.93977	-0.245105						-1.10215	-0.28563						1.13344		1.75805	0.590851				2.10109	-2.68807	5.15216	1.09514				-1.32343	-2.63682
0.245401	0.916986						-1.51405	-0.862534						-0.335141	-1.14813						1.51128	-0.890517	-0.463627	1.1974				1.49792	-0.711275	-0.926511	0.854393	0.199881			1.00835	-3.34211
1.18427	0.679541						-0.822867	0.399747						1.3385	-0.419132						-0.601824	-4.22103	1.03727	0.0918746				1.33756	0.12116	0.958837	0.893872	1.20046			2.13251	-2.09004
-2.13087	1.77707						-0.223975	1.74319						1.07767	-2.30538						3.2494		1.60489	1.77726				3.11276	-2.89986	3.01284	1.27614				3.89981	-1.90414
1.28252	-1.04454						0.557344	-1.17489						-0.633721	-0.908767						2.31802	0.101177	2.56797	0.698517				1.28826	-2.07069	2.27011	0.380081				0.498661	-0.94351
-0.339995	0.113433						-0.122707	-1.59328						4.13276	0.346014						2.21359		0.92093	1.61381				1.11833		1.42184	-1.05209				3.3402	-2.48678
-0.853317	0.0927723						-1.15021	0.207743						-1.47404	0.209638						1.3385	-0.379786	0.878219	0.939875				1.85266	0.371062	0.407286	1.41656	0.949124			1.7818	-3.51765
0.986297	1.79333						-0.0822174	-0.626082						1.54224	-1.0511						-1.46937		-0.307113	-3.31631	-1.47007			-0.370921	-0.213388	0.194562	0.352369	-0.892896			2.24389	-0.882291
0.115422	-0.238364						-0.903449	1.40476						1.72177	-2.18026						0.122401	-2.74707						2.348	-1.02178	5.26805	0.331647	1.77521			0.803961	-3.72111
-0.275883	-0.104143						1.25752	1.44667						0.341688	-0.647821						0.32084	-0.262309	0.128405	0.46793	-0.748409			-0.0363754	-3.17234	-0.621863	-0.879406				1.48001	-9.2232
0.0433186	-0.570315						-0.589508	0.0597857						-1.04668	0.236285						0.355941	-2.45763	1.53546	-0.297615	-1.45739			1.2294	-0.289033	-1.02454	1.4442	1.70945			0.345582	-0.970238
2.30017	-0.369501						0.326065	0.0912904						-1.50459	-5.17617						2.68548	-0.908944	1.79276	1.22924	1.90361			2.35815	0.29769	0.912438	1.62078				1.25849	-5.98628
-1.11046	-0.341519						-0.116675	-0.588127						1.28635	-0.982536						-0.136322	-0.461765	-0.0916734	0.0659322				2.047	-3.373	1.76914	0.840597	4.2648			1.63929	-2.7229
-1.77598	0.973821						0.0760445	-1.29467						-0.285416	0.573169						2.01696	-1.16651	1.93503	1.48262	2.85463			-0.705806	-2.05833	1.83942		-0.92764			1.39994	-5.38226
-1.05892	-0.928829						1.47641	-0.590935						0.851666	0.517804						1.11631	-3.37071	1.61824	1.09047	0.695985			3.08191	-1.10024	1.54572	1.536				1.25463	-4.52315
-1.18408	1.3806						2.58793	-0.0914211						0.40849	1.75847						1.91881	0.351687	1.17446	0.899636	1.39751			1.27293	-1.36959	-0.158637	0.504065	0.050779			0.140474	-9.3956
-0.976223	-0.0446282						2.15207	-0.466869						1.64525	-2.57196						-0.785221	0.101043	-0.24617	-0.882189	-1.56325			-1.25515	-3.01556	4.03179	-1.8593				0.37527	-0.0798139
-2.00058	0.415668						1.59288	-1.37334						-1.5283	0.792509						1.06332	-0.974276	0.560153	0.698804				0.453905	-0.774346	-0.480787	0.219656				1.80856	-4.49048
0.0217871	0.69432						1.08585	1.13571						3.37004	-1.34079						0.756643	-1.07368	1.33131	0.563513				2.92681	-0.157279						3.11064	-2.03407
-0.0496144	0.66734						-1.4928	-0.17181						-1.95925	0.651003						2.53478	-1.16336	1.77861	1.76832				0.543994	1.05862	1.56445	0.979948				0.761181	-3.57106
1.25849	-2.38089						-2.08778	2.30084						1.08585	0.258782						-0.341615	-2.55293	1.67596	-0.007234	-0.254388			-0.994188	0.714495	0.964063	-2.73591				1.90162	-3.89367
-0.578991	-0.354932						1.51661	-0.00202066						3.32986	-2.74603						1.57986	-2.5731	1.90351	0.411464				0.264101	-0.97388	-1.35422	0.466576				1.40915	-1.72402
0.534249	-0.183936						-0.685814	0.0701324						-1.5474	0.276106						1.82146	-2.16887	1.95881	0.892768				2.56968	-2.7161	1.57968	1.47114				1.094	-4.25844
-1.94288	-0.341759						-2.29423	0.404183						2.06266	-0.751944						-0.521776	-1.16643	-0.600258	-0.37611				0.862655	-1.32691	0.301567	0.32647				0.821798	-0.0096505
-0.359492	-0.204086						-0.680384	0.348828						-0.290193	0.75542						-2.3034	0.954333	1.42006					2.89006	-1.52869	1.38777	1.30253				-0.966288	-3.11767
-0.85906	-0.554419						-1.68201	-0.878475						-0.698521	-0.525959						1.03232	0.818109	1.60489	0.79886				1.23913	-0.840333	1.67269	1.13243	1.08057			1.04786	-2.38445
1.90005	0.571794						0.170819	2.02929						0.608984	-2.55225						0.0547409	-5.72276	4.85366	-1.15019				0.863752	-1.67422	0.407286	0.649543	1.7412			1.05714	-2.26275
0.747547	0.331959						-1.82537	1.22592						1.27677	-2.03913						1.88276	-2.67575	1.26055	1.44213	1.03716			1.02921	-1.69588	0.96928	0.734025				2.42764	-4.75765
-0.0673551	0.174488						-1.41612	-1.70227						1.38331	-0.952896						1.90553		1.78962	0.887145				2.26625	-0.812836	1.41917	1.40662				-0.433719	-5.93816
-0.247462	-0.555061						-0.665951	-0.0912122						2.10402	-4.07427						2.49561	-1.8404	0.595954	1.0419	2.30776			1.45566	1.22787	0.50683	0.599857
2.35003	-4.17656						0.941713	-1.43817						3.28314	-1.5177						0.33909	-4.24246	0.543293	0.659545	-0.430605			1.64099	-3.83512	0.474853	0.478001
0.461409	-0.0126974						1.86695	-1.0259						2.44609	-3.7937						1.49434	-2.96184	1.3184	1.16533				2.61043		0.826119	1.20613
1.62389	0.408289						0.693561	-1.89716						2.34257	0.179086						3.14749	-0.228228	5.41465	1.76158				1.13344		1.75805	0.590851
1.30541	0.200748						-0.393909	-1.49337						0.887783	-1.34778						2.36423	-2.21072	0.948357	1.35446				1.51128	-0.890517	-0.463627	1.1974
0.18588	-0.00889928						-0.600062	1.07559						-0.380752	-1.0914						-0.99619	-0.0820577	0.663937	-0.749412	-0.2487			-0.601824	-4.22103	1.03727	0.0918746
-0.397207	0.242998						-0.249034							-0.790839	1.35871						1.91335	-2.37556	1.17446	1.38993				3.2494		1.60489	1.77726
2.64511	0.275662						1.04889	0.19723						2.83149	-2.60815						1.99119	-0.815233	0.0664022	1.55195				1.74905	-0.552378	1.23595	0.97497
1.75481	0.111156						-0.703983	-0.369884						-0.573745	-3.86177						0.519572		2.24877	0.445129	-0.323812			2.31802	0.101177	2.56797	0.698517
-2.70155	-2.11363						-0.660556	-0.384083						2.78829	0.273315						0.623242	-5.16452	1.98534	1.13365				1.41374	0.158695	0.799712	1.11311	1.47278
0.695878	-0.908807						-2.2189	0.146915						0.34039	-1.60132						2.8088	1.73433	0.712187	0.828357	2.56699			-0.940605	0.179427	-1.47789	-0.232916	-1.90583
-0.395558	0.6432						1.17338	0.1776						0.830678	0.926641						-0.535549	0.219244	0.191835	-0.142587	-0.0383356			0.18178	-2.89922	1.49403	0.590908
1.45294	-0.703518						-0.0115223	0.468507						1.03751	-3.35762						-0.970258	-0.986678	-0.511934	-0.145873	0.12592			0.670299	-2.3018	0.376742	-0.102355
-2.13376							-0.427048							-0.271128	-1.38251						2.28913	-0.793468	0.499482	1.40888	0.453988			2.21359		0.92093	1.61381
1.06332							-0.00715716	1.5986						1.45294	-1.34695						3.39381	-1.66298	2.65888	1.55692				1.3385	-0.379786	0.878219	0.939875
-0.05404	-0.996099						1.45476	-0.833617						1.07767	-2.65722						-0.231784	-2.21566	0.916687	0.521251				-1.46937		-0.307113	-3.31631	-1.47007
1.36005	0.567843						3.00725	0.471674						0.22389	-0.391036						0.502362	-1.14803	-0.164802	1.16577				0.122401	-2.74707
0.472632	-0.434631						1.2128	-1.21504						-0.713108	2.05979						1.87012		2.59067	1.22031				0.32084	-0.262309	0.128405	0.46793	-0.748409
1.62132	1.07412						-0.341615	-1.49302						-2.08207	0.177962						0.41864	-0.665948	-0.070688	0.693061	1.38558			0.943851	-2.33425	0.011763	1.03615
-0.153045	-0.398536						-0.136322	0.487392						2.39376	-2.50239						-0.762852	-1.84512	2.19469	-3.23751	-1.82825			0.355941	-2.45763	1.53546	-0.297615	-1.45739
1.39718	-0.731449						0.606601	-1.20871						3.16887	-1.78558						0.797245	0.527936	0.335508	1.53709				1.7375	-0.893764	1.0393	1.44501
-1.41383	1.24723						0.567017	0.0786562						0.391925	-2.62377						2.37634		0.638338	1.61205				2.68548	-0.908944	1.79276	1.22924	1.90361
-1.27043	-0.956359						-0.703983	0.86006						0.86704	-1.6567						-1.2814	-2.90838						-0.136322	-0.461765	-0.0916734	0.0659322
-0.312585	-3.01422						-1.41842	-1.20967						2.02299	-0.769819						0.592265		1.20729	0.909166	-1.41377			2.01696	-1.16651	1.93503	1.48262	2.85463
0.388089	-0.00872163						-0.49101	0.0822926						-0.0173521	-3.40755						1.85822		1.59315	1.0023				2.18084	0.685426	0.131192	1.66141
0.112626	0.285487						1.95136	0.102344						-1.79149	-1.95472						1.52901	-3.52096	3.38477	0.870333				2.10916		0.971364	1.19618
0.943851	-0.876806						-0.143912	-1.53731						1.07255	-0.358004						1.00521	-7.25659	4.24091	0.56773				1.11631	-3.37071	1.61824	1.09047	0.695985
1.44569	-0.846085						2.10842	-1.20047						1.09807	-4.31018						2.11501	-0.711789	3.20382	0.777155				1.91881	0.351687	1.17446	0.899636	1.39751
-1.76311	-1.73068						-1.05279	-1.22121						-0.0275809	-1.34341						0.814007	-5.58808	2.76387	0.283648	1.11542			0.608984	-1.17857	-0.706211	0.673569
0.605409	0.940211						0.540343	-0.141204						0.078874	-0.934947						0.435063	-0.0473932	0.343284	0.302139	-1.13498			-0.785221	0.101043	-0.24617	-0.882189	-1.56325
2.67147	-0.229354						2.85631	-1.1344						-1.04668	0.443637						3.06852	-0.457628	2.82266	1.85652				1.06332	-0.974276	0.560153	0.698804
-0.472358	1.00305						-1.34578	-1.63698						1.95136	0.445532						0.0131323	-0.421298	-0.823937					0.756643	-1.07368	1.33131	0.563513
-0.623052	0.783922						-0.83425	-1.18046						1.22551	-2.89551						0.305111	-0.270988	1.27372	-0.0228715	0.416412			-0.341615	-2.55293	1.67596	-0.007234	-0.254388
-0.83425	0.846828						-2.00891	2.30703						-0.76471	-2.87536						1.63074	-0.28736	0.0463919	1.21591				0.462658	-1.97153	6.17158	-0.119918
-0.901505	-1.28303						0.22119	-1.32733						0.60183	-3.73047						-0.691253	0.516418						1.57986	-2.5731	1.90351	0.411464
-0.169859	1.91643						1.93745	0.717954						-1.40696	0.151418						0.440099	1.13869						-0.521776	-1.16643	-0.600258	-0.37611
0.89756	0.794903						0.416106	-1.22077						1.20299	-3.39737						-0.826657	-0.525028						3.41691	-1.27284	2.05348	1.55943	2.38874
-0.445427							1.36285	0.423413						-1.27701	-1.59885						-1.66454	-4.55457						-2.3034	0.954333	1.42006
-0.375833							1.00626	1.72277						-0.457181	0.141041						-0.0290449	-1.0731						1.03232	0.818109	1.60489	0.79886
0.0547409							-0.43205	0.76592						-1.07327	-0.163087						1.98281	-0.860726						1.90553		1.78962	0.887145
0.362397							-0.0363754	1.27701						0.289301	-0.928566						0.0160199	0.012997						2.49561	-1.8404	0.595954	1.0419	2.30776
0.490009							-0.219299	-1.67468						0.0189049	-0.0847453						2.17439	-0.316822						2.01545	0.709018	0.933621	0.846382	0.70855
0.0547409							-1.17983	-1.26257						-1.15442	1.89378						0.932075	0.993726						0.427494		2.61791	-0.702462
-1.26606	-0.850506						0.636254	1.3455						1.31206	-1.0295						1.2873	-2.43405						0.33909	-4.24246	0.543293	0.659545	-0.430605
0.448892	-0.467783						1.45385	0.368143						1.18723	-1.10632						-0.669553	-2.83324						2.80646	-0.991517	0.703058	1.59525	1.28386
-0.513199	0.591742						0.542778	-0.41122						-0.269545	-4.41215						-0.407122	0.239662						2.25928	-1.96216	3.47117	0.413158
1.6808	-1.6997						0.974683	-0.954144						-0.696702	-0.599369						-0.43706	-0.313196						1.49434	-2.96184	1.3184	1.16533
-0.0643913	1.10599						0.276063	1.23664						-0.781482	-1.10193						2.06266	-0.947472						2.15496	-1.24518	0.826119	1.8451	1.59326
0.388089	-1.92285						1.10518	-1.03733						-2.21593	-0.000487498						1.56679	0.598051						3.14749	-0.228228	5.41465	1.76158
0.587472	-0.396284						-0.766569	0.116717						2.50786	-2.41529						2.05894	-0.559935						-0.0246549		-1.23562	0.420763
-0.770291	0.734822						0.335188	-0.933397						0.248079	-1.77654						0.788269	-1.45102						2.36423	-2.21072	0.948357	1.35446
-0.845676	-0.289403						0.33649	-0.855119						-0.0115223	0.847271						0.875791	-3.46808						-0.99619	-0.0820577	0.663937	-0.749412	-0.2487
-1.05892	-0.520648						-0.720427	-0.757003						1.96827	-0.696392						0.244061	-2.10769						1.35912	-3.01654	1.15498	0.793325	1.71244
1.47281	-0.104457						-0.379112	0.283697						4.15247	-1.57507						-0.420392	-1.05866						1.99119	-0.815233	0.0664022	1.55195
2.13541	-0.153326						1.10112	-0.247166						-1.02639	0.899532						-1.85169	1.54003						1.63331	-2.78943	0.643009	0.720496	1.18592
1.19019	0.479375						-0.31098	-0.00407288						2.33305	-0.679596						1.16941	-2.26013						0.639793	-1.56647	0.161673	1.08802
-0.309376	1.02605						-1.06916	-0.309555						2.36153	-0.976944						-0.75358	-0.438177						0.519572		2.24877	0.445129	-0.323812
-0.984195	-0.532167						-0.775881	-0.787891						0.316915	0.961921						1.46018	-0.970658						0.623242	-5.16452	1.98534	1.13365
-1.1397	0.373233						-1.25515	-2.92414						3.56622	0.0802461						-0.915134	-3.63971						2.8088	1.73433	0.712187	0.828357	2.56699
1.13445	0.0259781						-1.44842	0.152706						1.71761	-5.62871						2.05297	-0.454708						1.37774	-1.31756	0.043522	1.3953	0.117692
-0.157621	-1.63622						0.598247	0.0177482						0.541561	1.02623						0.162572	-0.728483						-0.535549	0.219244	0.191835	-0.142587	-0.0383356
-0.992187	-0.864203						1.06743	1.43669						1.71178	-4.07254						0.470142	-3.71782						2.52263	-2.19207	1.11561	1.60734	1.82001
0.591068	0.798243						0.305111	0.344717						1.56854	-0.859099						-0.964305	1.42632						1.57638	-2.5301	0.293678	0.765886
0.0717956	0.67595						-0.722259	0.987555						2.96035	-2.21399						0.293261	-1.56777						0.970448	-0.308788	-0.198948	1.27578
-0.0422524	-0.0467512						0.525696	0.299574						2.4846	0.0248646						-0.256907	-2.14289						-0.970258	-0.986678	-0.511934	-0.145873	0.12592
-1.1397	-0.219363						-0.862895	0.647143						-1.57386	1.29005						0.944919	1.04641						2.28913	-0.793468	0.499482	1.40888	0.453988
0.58147	0.742195						-2.32489	-3.35486						1.23135	-1.04145						2.56905	-0.262042						0.643329	-1.3097	0.579302	0.415178
-0.603588	0.990198						-1.9293	-1.66223						-1.71217	-1.12723						-0.751729	-0.426343						3.39381	-1.66298	2.65888	1.55692
-0.578991	-0.563662						-0.960342	2.40513						1.79156	-2.09575						2.97311	-1.00124						-0.231784	-2.21566	0.916687	0.521251
0.159819	0.59053						-2.22785	0.815309						0.773625	0.0232519						-0.241181	-0.00941097						0.502362	-1.14803	-0.164802	1.16577
0.699349	-0.388686						-1.39782	-1.59118						0.904061	1.4758						0.293261	0.431441						1.87012		2.59067	1.22031
1.28252	-0.284075						-0.453818							2.85344	-1.98898						0.575456	-3.14315						0.41864	-0.665948	-0.070688	0.693061	1.38558
-0.502938	0.400121						0.0509659	0.00867725	-0.5894	-0.198651				1.27389	-1.75874						-0.682193	-0.0151038						1.4638	-2.01871	-0.214603	0.863519	1.49339
1.69675	-0.227363						-0.452815	-0.852689	-1.05339	-0.722439				1.61445	-1.60452						-1.04058	0.483968						1.4119	-1.06571	1.46256	0.863479
0.217136	-1.08809						-1.04345	-0.0347856	-0.0963225	-1.31103	-0.974087			0.713197	-0.452644						-1.24862	-0.813014						-0.762852	-1.84512	2.19469	-3.23751	-1.82825
-0.724093	0.64445						1.29582	0.583152	0.0967498	1.86036				0.57666	2.48643						0.49372	-0.586281						0.797245	0.527936	0.335508	1.53709
0.754371	1.72036						0.310719	0.896165	-0.587844	0.705377	0.496281			1.11429	-1.11023						1.00207	-0.115388						2.37634		0.638338	1.61205
-0.85906	1.16857						-0.702364	1.43613	-0.344196	-0.879985	-0.771073			0.819574	0.0507743						1.5563	0.7351						2.97533	-0.180923	0.536037	2.06143
1.63929	0.0662471						-0.5103	0.159038	0.771566	-0.467461	0.154764			1.23913	-2.09401						0.112626	-1.17107						0.592265		1.20729	0.909166	-1.41377
0.54521							-1.03343	-3.22669	-0.4363	-1.13723				0.3727	0.832085						-0.211522	1.08786						1.85822		1.59315	1.0023
-0.968273	0.647367						-0.82016	0.463168	-0.877321	-1.14551				2.07823	-0.994414						-1.55699	2.09865						1.00521	-7.25659	4.24091	0.56773
0.45891	1.13212						1.91624	0.741931	0.937146	1.87792				-0.460547	0.335369						0.199509	-0.476482						2.11501	-0.711789	3.20382	0.777155
2.28014	-1.46447						0.572615	0.327875	-0.130655	0.618324				-0.0956549	0.568472						3.0787	-3.24782						0.814007	-5.58808	2.76387	0.283648	1.11542
0.805079	-0.365411						0.0673355	0.597698	0.50081	-0.143376				2.00258	-1.59336						-0.225536	0.0804854						0.435063	-0.0473932	0.343284	0.302139	-1.13498
-1.00421	0.389359						-1.58271	-0.0125015	-0.252465	-1.85418				0.217136	-2.04722						-0.817191	-1.15473						3.06852	-0.457628	2.82266	1.85652
1.47101	1.12941						0.895263	-0.326272	0.0417356	0.608689				2.54116	-0.838346						1.43659	-1.46527						0.0131323	-0.421298	-0.823937
-0.796467	0.976209						-0.536161	-1.1608	-0.269265	-1.32159				-0.00425049	-1.65324						0.0689597	0.133521						0.305111	-0.270988	1.27372	-0.0228715	0.416412
0.25877	0.705563						0.163947	1.04862	0.100352	-0.329103	-0.259857			3.43937	-3.712						0.345582	-2.90653						1.6427	-1.62486	1.43252	1.02417	1.09675
0.32084	-0.828822						-0.670722	0.878211	1.21277	-0.50311				3.13438	-3.79864						2.3146	-1.36761						1.63074	-0.28736	0.0463919	1.21591
2.62162	0.0770648						-0.423382	-0.425962	0.472679	-0.0479786	-0.0557009			-0.24589	0.226098						0.713197	1.30086						-0.691253	0.516418
0.746408	0.38564						1.1941	-2.34517	-0.973578	1.20167				0.450146	-0.772469						2.89006	-1.42004						0.440099	1.13869
1.9721	-0.701984						0.0818211	-1.26764	-0.122395	-0.188305				-1.4647	1.13574						1.27965	1.38657						-1.95378	-1.41983
0.322147	-0.800956						2.19965	0.457352	0.698149	1.96039				2.50915	-4.9902						2.92962	-0.886693						-0.826657	-0.525028
-0.306171	0.686715						0.799853	0.10308	0.485853	-0.0849177				-0.058472	-0.430002						2.83438	-1.63102						-1.66454	-4.55457
-0.716765	0.273946						-0.652772	1.47097	0.579447	-0.743053	-0.476062			1.77446	0.520637						-0.442078	-1.71825						-0.0290449	-1.0731
1.6478	0.214973						-1.47582	-0.198255	-0.389041	-0.877464				3.27512	-0.660378						-0.819081	0.877182						1.98281	-0.860726
-0.751729	-0.393596						0.454716	-0.370683	-0.0747154	0.0952373				3.9296	-2.47215						-0.788965	0.325268						0.0160199	0.012997
0.699349	-0.376883						-0.186804	0.113466	-0.602514	-0.51198				0.847259	-5.0905						-1.25297	-2.18208						2.17439	-0.316822
-0.00425049	1.39148						3.44592	-0.553802	0.364236	3.17975				1.00416	-1.89769						3.00944	-2.7964						2.11501	-2.0946
0.660945	0.620739						-0.570949	-0.756047	0.358267	-1.27612				-2.39689	-0.445732						-0.122707	-3.6345						-0.917086	1.03886
-0.901505	1.08016						-0.298006	-1.86706	-0.338657	-0.730571	-0.29823			2.94027	0.893222						1.47731	-1.05027						0.932075	0.993726
1.01671	-0.226648						-1.88302	-1.68336	-0.640436	-1.57822				-0.0349079	-1.16031						1.14748	-5.13778						1.2873	-2.43405
0.585073	-0.254379						-0.0134464	1.53232	0.524893	-0.634927	-0.435791			2.99518	-0.578624						0.481333	-0.162677						-1.4647	0.108215
-0.713108	-1.48076						1.2434	-1.58296	0.545059	0.982229				1.01358	-1.84466						-0.233348	0.804366						-0.669553	-2.83324
-1.74263	0.253499						-0.9764	-0.567787	-0.378304	-1.79962				-0.665951	-1.84331						-0.146953	-0.332898						0.499895	0.0889186
0.0375915	-0.106734						-0.822511	2.01199	-0.0116566	-1.46862	0.0334662			-0.889871	-2.3382						2.36288	-1.03156						-0.407122	0.239662
-0.676769	0.576354						0.675978	-1.84374	0.322098	-0.0700092				0.319532	-0.371314						1.99347	-3.61769						-0.43706	-0.313196
-1.23777	-1.10138						-1.07621	0.678071	-0.723008	-0.409435	-0.749195			0.498661	-7.99172						-1.6103	-1.38457						2.06266	-0.947472
0.184514	-2.4128						-1.3392	-0.674374	0.146856	-0.648865	-1.66082			3.54099	-1.69789						0.377838	0.0354201						-0.775881	-4.40857
0.109827	-0.619899						-0.544825	1.10436	0.366222	-0.955615				4.19339	-1.17759						2.81405	-0.88232						1.56679	0.598051
1.11732	1.11347						-0.44438	-1.6021	0.917332	-1.26573				3.73644	-0.0764659						1.80614	-1.20631						2.16361	-1.10029
0.440099	-0.541116						0.44985	0.588004	0.482098	-0.190292				-1.81229	-1.62412						1.16145	0.98683						1.84229	-1.23954
0.478849	0.390236						1.05406	-1.00867	0.728491	0.269924				2.92681	-2.84192						-2.27296	-1.36872						2.05894	-0.559935
1.10822	1.13192						1.069	0.270369	2.3956	0.979577				3.48896	-3.22581						-1.06916	-4.04648						0.788269	-1.45102
-0.544189	0.394655						0.169236	-0.293162	0.173539	-0.486331				-1.63977	0.589258						-0.0115223	0.935612						0.465155	-0.904287
-1.1439	-1.28904						0.430316	-0.124532	0.196883	0.144514				1.87487	-3.94912						0.865944	-2.14715						-1.10215	-0.28563
-0.669553	0.192672						0.606899	0.316043	0.289423	0.547116				0.817348	-0.476685						0.166698	-3.51482						-0.335141	-1.14813
0.522023							0.79692	-0.856659	0.428808	0.468103				2.86321	-0.767339						2.83612	-1.99024						0.875791	-3.46808
1.84628	-0.325853						-2.87194	-1.1797	-0.433984	-2.80932				3.85395	-1.53065						-0.17446	-1.58442						1.3385	-0.419132
-0.71128	-0.492703						1.17575	0.890862	1.03353	0.756265	0.618445			-0.836152	-0.271256						-1.23777	0.913995						1.07767	-2.30538
2.62967	-0.667993						-0.273872	-0.817871	0.74848	-0.402584				0.233319	1.0733						0.364976	-1.6506						-0.633721	-0.908767
0.610174	0.419803						0.341011	0.517092	0.0729559	0.00154372				1.78262	-3.39369						-1.87823	-0.329877						0.244061	-2.10769
-1.20759	0.264071						0.237254	0.978775	0.328169	0.195749	0.707468			2.17582	-0.876385						0.593463	-1.84146						-0.420392	-1.05866
-0.671355	0.462763						1.21754	-1.67782	0.657008	1.41935				2.40377	-3.06135						-0.724093	-1.11623						-1.85169	1.54003
-1.1439	-1.33095						1.05406	-1.48772	0.847282	0.879702	0.975901			-0.405467	-0.948751						-0.412091	-0.216755						4.13276	0.346014
-0.556325	-0.474994						0.372699	0.569014	0.651808	-0.152777				1.38608	-1.44135						0.9181	-3.12851						-1.47404	0.209638
-0.0747773	-1.88349						-1.76963	1.28163	1.63327	-2.03259	-2.50663			0.927781	-5.37317						-1.86493	-1.80738						1.16941	-2.26013
-0.667751	0.0130364						0.545886	-2.31415	3.11414	-0.132057	0.433637			0.539125	-3.29042						-0.40216	0.0870278						1.54224	-1.0511
-0.139356	0.116782						0.975581	-0.126859	0.281175	0.130317				2.17224	-1.77014						1.04786	-2.27997						-0.75358	-0.438177
-1.06711							-0.379701	0.553725	-0.631844	-0.164571	0.305041			2.07527	-1.64265						0.745269	-3.44179						1.46018	-0.970658
-0.438731	-1.94893						-0.782768	0.595605	-0.527132	-0.732968	-0.6206			1.58681	-1.59029						1.60498	-4.36103						-0.915134	-3.63971
1.95598	1.02054						0.0326854	0.241681	0.180266	0.0865813	0.557872			1.26331	-2.64111						-1.17558	-2.12495						1.72177	-2.18026
-0.646215	-1.03208						-0.361149	-0.627808	-0.0398256	-0.0434414	0.255631			1.96674	-1.89908						-1.64224	-2.71466						2.05297	-0.454708
-0.0407821	-0.734757						0.925073	-1.62925	1.31423	0.161106	0.722097			0.0873467	-2.09916						2.00107	-1.03788						0.341688	-0.647821
-0.815301	0.00167387						1.26139	-1.02932	2.78956	0.301285	1.43617			2.06786	-3.47252						0.280041	0.194365						0.162572	-0.728483
-0.484214	-0.391278						-0.848474	0.0399753	-0.566797	-0.501782	0.527206			1.81099	-1.96957						1.28348	-2.59735						-1.04668	0.236285
-1.62009	0.0689334						1.13345	1.85634	1.02336	1.31728	1.20047			2.4592	-2.64492						1.98128	-2.35764						0.470142	-3.71782
-1.19261	0.134942						1.17181	0.598669	1.00581	1.35482	1.49576			3.0356	-0.129868						-0.680384	-4.32608						-0.964305	1.42632
-1.88089	-0.472588						0.156884	1.17932	1.48619	0.200268	0.401908			2.57347	-2.3454						0.134924	0.112008						-1.50459	-5.17617
3.83725	-0.727617						0.934952	1.06256	1.91249	0.76485	0.975901			1.72093	-2.83255						-0.932746	1.64991						1.28635	-0.982536
-0.260061	0.703451						-1.17379	0.352139	-0.262583	-1.51787	-1.21369			-1.93744	0.650429						2.31665	-5.6518						0.293261	-1.56777
-0.706908	0.864771	-1.05649	-0.50311	0.321365			2.91207	-1.72362	1.42438	2.04057	3.12838			2.08784	-2.58881						1.19906	-2.15102						-0.256907	-2.14289
0.0290175	1.40971	-1.65717	0.205126				1.20063	-0.204682	0.380071	1.06326	0.907145			-0.151521	-3.43713						-1.1777	-0.146046						0.944919	1.04641
-0.542657	1.02868	-1.12627	-0.0212363	-0.662965			-0.0246109	-0.171382	0.421085	-0.51865	0.272175			1.97822	1.1075						-1.30566	-4.25659						-0.285416	0.573169
1.1054	0.356054	-0.87946	1.3408				0.0179905	1.51526	1.25498	-0.237173	-0.203041			3.76784	-2.6006						1.27005	-0.773181						0.851666	0.517804
-0.872249	0.27088	-1.50718	0.187389	-0.950967			0.438469	-1.92586	0.847282	-0.160634	0.794379			0.357233	-1.19082						0.482574	-0.0472582						2.56905	-0.262042
-1.81328	-0.109458	-0.437749	-1.2081	-1.63295			0.885269	-0.805476	0.929547	0.376107	0.239011			0.894304	-1.48359						0.289301	-2.47134						0.40849	1.75847
-0.831929	1.64724	-1.4621	-0.749796				0.742203	0.52897	1.85911	-0.182353	0.272175			4.05613	-0.231051						1.26909	-3.6921						-0.751729	-0.426343
0.356058	0.869306	-0.422443	0.498025				-0.0942726	-3.33244	0.973246	-0.141421	-0.0737977			1.65205	-1.39199						0.934219	-3.63021						2.97311	-1.00124
0.444977	-0.735653	-0.0242626	0.682535	0.272175			2.15253	-0.0453806	0.755102	1.23101	1.32641			2.80237	0.767361						0.722394	-0.616651						-0.241181	-0.00941097
-0.998604	2.83113	0.565036	-1.75492				-0.365263	-2.26848	0.309904	-0.992086	-0.0376931			-0.331908	-2.84745						2.16936	0.226677						0.293261	0.431441
1.21494	3.02507	-0.33534	1.20658				0.0618877	-0.958269	-0.0066824	-0.128164	0.13768			1.79481	0.322551						2.31117	-3.9531						0.575456	-3.14315
-0.00231812	-1.62978	-0.964274	-0.106074				1.06629	-1.5709	0.958279	1.01124	1.02999			1.61359	-2.08859						1.72591	-3.14166						-0.682193	-0.0151038
0.0124637	-0.884539	-1.23861	0.40505				0.873811	-1.71746	1.38297	1.07612	1.17475			3.84436	-1.54811						2.52711	0.641733						-1.04058	0.483968
0.325899	0.272207	0.0468171	0.0608211				-1.4673	1.11813	-1.00514	-0.984232	-1.7172			2.28014	-2.35983						0.721246	-1.17088						1.64525	-2.57196
0.3843	2.01329	-1.15899	0.666616											2.13251	-2.09004						0.670299	0.0270953						-1.24862	-0.813014
-1.76344	0.241557	-1.06777	-0.912958	-2.1702										0.961962	-3.95615						0.0661211	-0.319758						-1.5283	0.792509
-0.780444	-0.274141	-0.854275	-1.15382											3.89981	-1.90414						1.44114	-0.319266						3.37004	-1.34079
1.62579	0.273021	-0.509971	1.92233											2.71211	-4.04454						-0.199119	-0.858149						-1.95925	0.651003
0.257915	1.98576	0.0371054	0.440426											-0.802105	-3.05729						-0.382394	-4.57197						0.49372	-0.586281
-0.293972	0.0945164	-0.956859	-0.185923	0.0859433										1.7818	-3.51765						2.89006	-5.28523						1.08585	0.258782
-0.465506	0.533921	-0.768577	-1.01631	-0.684333										0.371414	-2.3944						-0.915134	-1.9792						1.00207	-0.115388
-0.267865	0.907428	-1.13994	0.464301											2.24389	-0.882291						-0.552853	1.65624						1.5563	0.7351
-0.573135	2.02859	-0.819649	-0.773522											1.2662	-3.67105						-1.19261	0.447023						0.112626	-1.17107
1.13212	1.36852	-0.123644	1.40106											3.71082	-1.82575						-0.34648	-0.00955491						3.32986	-2.74603
1.34619	1.21082	0.485853	1.31728	1.23871										2.57725	-1.94801						-0.104646	1.1864						-0.211522	1.08786
1.49423	0.873517	-0.752382	1.37803											1.25849	-5.98628						0.835108	-1.54581						-1.55699	2.09865
1.96252	1.13127	0.21017	1.91849											0.00590135	-0.0576086						0.638614	-2.00527						0.199509	-0.476482
0.888127	0.274875	-0.634386	0.854878	1.12277										2.43029	-2.59183						0.0901657	-1.7914						3.0787	-3.24782
0.354389	0.284708	-0.859925	1.02695	0.962252										1.27485	1.1567						-1.41842	-1.75513						-1.5474	0.276106
-0.900998	0.534713	0.461322	-1.0466	-0.859916										-1.00421	-1.08134						1.79318	1.39327						2.06266	-0.751944
1.15995	1.09921	-0.258051	1.07612											0.2063	-2.08094						2.17295	-5.0731						-0.290193	0.75542
0.633159	1.04705	-0.976191	0.277374											1.63929	-2.7229						-0.0349079	0.401238						-0.698521	-0.525959
-0.171207	-0.244501	-0.143738	-0.448279	-0.00194072										-0.136322	-0.0654949						2.24248	-2.8532						-0.225536	0.0804854
-0.283907	-0.321945	-0.980303	-0.727699											1.27293							1.36844	-6.25611						-0.817191	-1.15473
0.556918	0.365577	-0.598446	0.678122	0.751181										0.291941	-0.348171						0.837321	-1.72927						0.608984	-2.55225
0.0527886	0.927011	0.202679	0.0425416											-2.08207	-0.774083						-0.367651	-0.614258						1.43659	-1.46527
1.19802	0.206738	-0.578533	1.35015											2.42037	-3.68072						1.53784	-5.18489						0.0689597	0.133521
-1.95748	0.578443	-1.11388	-1.89186											0.0802877	-0.778555						2.56463	-1.10726						1.38331	-0.952896
-1.6419	-0.270129	-1.20009	-1.34815											-0.895683	-1.55513						-1.81752	-0.494902						2.10402	-4.07427
-1.57099	-0.304243	-1.42949	-1.87545											-0.267962	-1.58385						0.840637	-1.3248						2.3146	-1.36761
0.813021	1.32338	-0.754399	0.451911											2.51943	-1.31794						2.42368	-4.11274						0.713197	1.30086
0.144487	1.67258	-0.0126054	0.188784	0.171769										0.111227							-0.110654	-1.59314						2.44609	-3.7937
2.97721	1.75892	1.04798	2.4031	2.94997										0.240037	0.726301						0.691243	-3.82471						2.34257	0.179086
-0.300025	0.518707	-0.24266	-0.687305	0.353795										2.23405	0.00534045						0.384249	-0.0113022						1.27965	1.38657
-0.161496	-0.308078	-0.738312	-0.181164											0.0518893	-0.0727558						-0.301369	-2.34363						2.92962	-0.886693
-0.476119	-0.416173	-0.795845	-0.923691											0.674965	-0.409319						1.21378	-2.6216						2.83438	-1.63102
0.392562	-0.919695	-1.05571	0.950243	0.722097										3.00122	-3.78561						-1.00823	0.836613						0.887783	-1.34778
2.45964	0.553262	0.515663	1.93952	1.96138										0.637434	-0.715539						0.261437	-1.83949						-0.442078	-1.71825
-0.1751	-0.429717	-0.72334	-0.375339											0.772496	-1.1554						-0.656964	-0.247827						-0.380752	-1.0914
-0.334528	0.527594	-0.682947	-0.138296	-0.0376931										-0.474049	0.262111						2.504	-2.61295						-0.819081	0.877182
-0.3942	0.569916	-0.869137	-0.8424											0.498661	-2.54993						2.51622	-0.880396						-0.790839	1.35871
0.821771	0.504172	-0.499204	0.583243											-0.920993	-0.773566						0.350766	-2.43569						-0.788965	0.325268
0.183299	-0.0122625	0.181132	0.237878	0.822897										1.80856	-4.49048						0.237352	1.26626						-1.25297	-2.18208
0.698698	0.210504	-0.510571	1.1471											-1.64471	0.229482						-0.341615	0.106163						2.83149	-2.60815
1.12012	1.39261	0.618581	1.01387	1.54275										0.0887565	-3.66863						-0.131777	-0.22002						3.00944	-2.7964
0.716767	0.0270642	-0.211689	0.713824	0.272175										3.11064	-2.03407						1.09604	-3.96762						-0.122707	-3.6345
0.594472	0.418597	-0.477536	0.284129											2.64203	-2.78963						-0.705806	-0.214036						-0.573745	-3.86177
0.103436	0.590248	0.322098	0.199226	-0.337009										-0.26164	0.0108514						1.46831	0.526521						2.78829	0.273315
0.698698	-1.58221	-1.01083	0.375453											-0.145432	-1.98108						-1.905	-0.331315						1.47731	-1.05027
1.62002	0.122787	0.228886	0.759129											3.7554	-0.404606						0.873605	0.295471						0.34039	-1.60132
-0.348837	0.210417	-0.398409	0.309992	0.239011										0.159819							0.639793	-1.40664						1.14748	-5.13778
1.12546	-0.0816505	-0.455795	0.829839											-1.62746	-0.642942						1.35818	-1.21647						0.481333	-0.162677
-0.429668	1.10219	-0.853923	-0.225884	0.205544										0.373985	-0.181326						1.03129	-2.45712						0.830678	0.926641
-0.564399	-0.129794	-0.769593	-0.686833											0.919177	-5.12961						1.42381	-2.70056						-0.233348	0.804366
-0.283907	0.469428	-0.651625	-0.546835											2.31939							1.34601	0.943825						-0.146953	-0.332898
-0.121004	0.189067	-0.586911	0.0469392	-0.240821										-1.80708	0.40853						2.72354	-2.15486						1.99347	-3.61769
0.913747	0.482383	-0.251138	0.264155											1.094	-4.25844						1.44023	-0.566841						1.03751	-3.35762
1.00608	-0.44071	-0.614135	0.573185											2.68001							1.82065	-3.07138						-0.271128	-1.38251
-1.34467	0.0540328	-0.891628	-0.849878	-1.31409										2.27181	-2.59343						1.82788	-2.77055						-1.6103	-1.38457
-0.575322	0.169411	-0.0874566	-0.337455											0.821798	-0.0096505						0.899729	-4.82631						1.45294	-1.34695
-1.60331	-0.0279914	-0.553289	-1.62026											1.89377	-1.45507						-0.455499	-2.79942						1.07767	-2.65722
2.94362	0.45567	0.686232	2.38029	2.69486										0.595855	-0.740157						0.525696	-0.502554						0.377838	0.0354201
1.4714	-1.27097	0.938662	1.8584	1.81265										0.466402	-2.78376						2.72053	-2.22907						0.22389	-0.391036
0.0290175	0.421215	0.226767	-0.237981	1.02999										2.81696							1.09807	1.7986						-0.713108	2.05979
0.444977	-0.20434	-0.210907	1.08892											0.287979	0.0813915						1.35351	-2.85865						2.81405	-0.88232
1.61425	1.45042	-0.13769	1.31964											3.9369	-2.67759						1.27869	-1.62317						1.16145	0.98683
-1.69	0.284649	-0.24081	-1.80378	-2.43683										-0.348104	-0.375493						-0.932746	-0.766331						-2.08207	0.177962
0.988092	-0.824513	-0.0470472	0.269585											0.845053	0.654619						1.33756	-3.0912						-2.27296	-1.36872
-0.874636	-0.799143	-0.328997	-0.666147											1.25559	-2.91495						1.63331	-2.3214						-1.06916	-4.04648
1.4702	-1.95066	-0.634068	1.77495	1.35109										3.05345	-3.29859						-0.0158936	-1.97195						-0.0115223	0.935612
-0.732009	0.863613	-0.439779	-1.14164											3.54605							1.04889	-4.58913						0.865944	-2.14715
1.1454	-1.01531	0.442256	1.64719											-2.07071	0.831458						-2.29423	-5.84556						2.39376	-2.50239
-0.245928	-1.28317	-0.48197	-0.0995182	-0.53731										-0.185224	0.687648						0.40849	-2.50144						0.166698	-3.51482
0.585122	-0.251243	-1.03988	0.406991											2.18513							0.698192	-3.70131						-0.17446	-1.58442
-0.216238	-0.510257	-0.538346	-0.208633	-0.110262										0.0943895							3.00999	-0.711638						-1.23777	0.913995
-0.241955	-0.156973	-0.721683	-0.345411											-1.50223	-0.0516107						0.371414	-4.16366						0.364976	-1.6506
1.25883	-1.05321	0.272895	1.50248	0.511776										1.91647							3.74033	-3.97443						0.391925	-2.62377
0.964421	-0.798207	1.28224	0.976923											-0.7296							0.0461781	-1.7072						0.86704	-1.6567
-0.0583239	-0.147314	-0.608788	-0.226286											0.579066	-4.89915						0.126581	-3.40914						2.02299	-0.769819
-2.68693	-0.726679	-0.900258	-2.46695											-0.433719	-5.93816						0.996818	-1.92582						-1.87823	-0.329877
-0.130602	-1.13244	0.0159096	-0.233943	-0.29823										1.3649	0.384445	-0.0584106	1.60902				0.29458	-0.321827						0.593463	-1.84146
0.35105	0.463279	-0.448208	-0.262327											-1.13494	-0.98309	-0.326795	-0.793034	-1.77446			1.9744	-1.13567						-0.724093	-1.11623
0.712259	0.710852	0.465114	0.77056											-0.700094	-0.913306	0.828206	-0.610468				-0.720427	-3.19531						-0.412091	-0.216755
0.722769	-1.32068	-0.310082	0.107456											1.90669	-1.46337	1.12296	2.06073	1.62354			-2.14246	-0.873151						-1.79149	-1.95472
1.67044	-0.437083	-0.477831	2.12574	1.69141										1.66361	-0.319786	0.850445	1.42163				0.788269	-0.0993223						-1.86493	-1.80738
-1.16858	-0.403897	-0.92199	-1.118	-0.927991										-1.17639	-1.28102	0.000639249	-1.70821				2.51172	-1.66831						-0.40216	0.0870278
2.79522	-0.546875	1.27578	2.46411	2.07415										1.38844	-1.87907	1.33194	1.19429	0.707468			-1.6103	-0.812703						1.04786	-2.27997
-1.59152	-0.777741	0.0238537	-1.49657											2.31282	-2.46656	1.36196	1.64719	1.80179			1.58855	-3.56013						0.745269	-3.44179
1.43627	0.237473	1.27319	1.26727											1.62002	-0.112778	2.40474	1.24557	1.28908			0.22119	1.4938						1.07255	-0.358004
-0.210331	1.18181	0.201607	-0.131278											3.18387	-1.99596	1.55193	2.27369	2.14414			1.36285	-0.897089						1.60498	-4.36103
1.50021	0.131098	0.370188	1.38957	1.36337										0.199051	-1.86867	1.02482	0.426006	0.321365			2.14557	2.16307						-1.17558	-2.12495
-0.469747	0.835189	0.279108	-0.611847	-0.905159																	0.465155	-2.43874						-1.64224	-2.71466
1.08118	-1.05207	0.74848	0.706835																		1.68417	-1.41234						2.00107	-1.03788
0.665323	0.600717	-0.28512	0.632119																		1.67237	-2.09551						0.280041	0.194365
3.3559	0.354517	0.853603	3.73469	3.02082																	1.10923	-2.53103						-0.0275809	-1.34341
1.50021	-0.500367	1.17513	1.00599																		0.225238	-2.82846						1.28348	-2.59735
1.05814	1.00255	-0.208564	0.213781																		1.03647	-2.35583						0.078874	-0.934947
-1.18161	-1.31592	-0.461649	0.0608211	-1.28873																	2.97256	-2.27756						1.98128	-2.35764
-1.28766	-1.53369	-0.620127	-1.26977																		0.0533154	-2.66139						-1.04668	0.443637
1.26139	0.704133	0.552345	1.26487	1.25137																	1.17635	-3.63158						-0.680384	-4.32608
0.144487	-0.502669	0.170276	0.1832	-0.240821																	-1.67701	-1.18512						0.134924	0.112008
1.34619	-1.91636	1.82343	1.36877	0.321365																	0.293261	1.71784						-0.932746	1.64991
-0.425476	1.08178	0.641372	-1.62417																		-0.847585	-2.83963						1.19906	-2.15102
0.824683	-0.307973	0.338249	0.395975																		1.65799	-5.0885						-1.1777	-0.146046
-0.702364	1.05247	0.577651	-0.914489	-0.950967																	2.23757	0.100859						1.95136	0.445532
0.818857	-0.198548	0.836175	1.59618	0.962252																	-0.724093	-2.5813						1.22551	-2.89551
-0.540491	0.246947	-0.50189	-0.154347	-0.599599																	0.159819	-0.399084						-0.76471	-2.87536
1.09735	-0.894193	1.102	1.1496																		-0.0807279	-0.574399						-1.30566	-4.25659
0.93777	0.56422	0.590192	0.756265																		1.33944	-6.28274						1.27005	-0.773181
0.0980447	-2.30794	0.258326	-0.265181																		1.72757	-1.87053						0.60183	-3.73047
1.69651	0.876527	2.8539	1.27447	1.9405																	0.506058	-1.94784						-1.40696	0.151418
-0.927564	0.688232	-0.312813	-1.10925																		-1.88891	1.2145						1.20299	-3.39737
-0.732009	-1.894	-0.982175	-0.861883																		1.32531	-3.79026						0.482574	-0.0472582
-0.650534	-0.225865	0.20418	-0.480174	-0.395959																	-0.323842	-0.364836						-1.27701	-1.59885
-0.0904708	-0.724791	1.37311	-0.588037																		0.452652	-2.17682						-0.457181	0.141041
0.28527	-2.36654	-0.0945957	-0.317866																		1.0746	-4.04179						-1.07327	-0.163087
2.5638	-1.10351	3.35861	2.18758																		-1.30788	-0.996529						0.289301	-2.47134
2.24902	-0.0747845	1.62889	1.22614																		-0.00715716	1.31857						0.934219	-3.63021
0.954626	-0.185477	0.432659	0.691928																		1.0344	-0.553863						0.289301	-0.928566
3.39536	0.499207	1.16016	2.74405																		1.00416	-1.46339						0.722394	-0.616651
-1.90874	0.271616	-0.989678	-1.10489	-1.92165																	0.301166	-1.48302						2.16936	0.226677
0.226877	-0.103291	0.662194	0.706835	0.618445																	-1.4928	-2.1633						-1.15442	1.89378
0.074586	0.548254	0.545059	-0.758005																		-1.71217	-1.11132						1.31206	-1.0295
-0.757294	-0.699102	-0.156901	-0.459163	-1.23853																	-0.535549	-0.89545						2.31117	-3.9531
1.15599	-1.02714	0.0947208	1.88375	1.23871																	1.8796	-3.49907						1.18723	-1.10632
1.4714	-1.88618	1.0146	1.34548																		-1.63977	-0.169333						-0.269545	-4.41215
-0.575322	0.464096	-1.13109	0.0278344																		0.920254	-4.16416						-0.696702	-0.599369
-1.81642	0.116358	-1.05533	-1.3654	-1.14015																	3.351	-1.55367						1.72591	-3.14166
-0.369382	0.102436	-0.275164	0.284129	0.205544																	-0.639069	-3.0509						-0.781482	-1.10193
-0.12676	0.158981	0.986627	0.0815199	0.13768																	-1.22912	-2.5348						-2.21593	-0.000487498
1.19932	-0.662934	0.0911087	2.05158	1.44817																	0.24272	-2.54056						2.50786	-2.41529
-1.10162	0.630689	-0.00762897	-0.932923	-0.771073																	2.02751	-3.33529						0.248079	-1.77654
-2.62635	0.84113	-0.0434333	-2.0094	-2.75067																	1.25656	-2.03962						-0.0115223	0.847271
0.824683	1.09849	0.212305	0.832632	0.907145																	0.465155	-2.75907						2.52711	0.641733
-0.65501	0.350816	-0.28836	-0.00926379	-0.496365																	-1.1397	-0.0631133						0.721246	-1.17088
0.875245	-1.57595	0.750137	1.02172	1.31401																	1.17833	-1.26792						0.670299	0.0270953
0.0872375	-0.401388	0.358267	0.236506	-0.684333																	-1.01629	-1.68846						1.96827	-0.696392
0.0637046	-0.541113	0.226767	0.0869424	0.239011																	2.65556	-6.64062						4.15247	-1.57507
2.9444	0.40725	1.67762	2.8181	2.90196																	4.06237	-0.40201						0.0661211	-0.319758
0.501403	-0.0656145	1.23794	0.747654	0.573109																	1.34226	-1.4957						-1.02639	0.899532
-0.727431	-0.237417	-0.515977	0.285141	-0.641721																	2.33509	-0.419048						1.44114	-0.319266
-0.0489259	-1.14287	0.249956	0.107456	-0.203041																	3.52297	-4.30151						-0.199119	-0.858149
-0.142154	0.678309	-0.281886	0.457954	0.0859433																	0.939574	-4.22663						2.89006	-5.28523
-1.17379	0.786599	0.0576327	-1.21829	-1.31409																	-1.32343	-2.63682						-0.915134	-1.9792
1.49662	-0.264717	1.21676	1.87403	1.51933																	-1.44379	-1.69514						-0.552853	1.65624
1.31479	0.557716	1.76979	0.950243	1.90895																	-1.16498	-1.12976						-1.19261	0.447023
1.30215	0.183263	1.12712	1.17203	1.30157																	1.00835	-3.34211						-0.34648	-0.00955491
0.798387	-0.066596	0.182431	1.31492	0.603395																	-0.133291	-1.40691						-0.104646	1.1864
-0.320279	0.510894	0.233117	-1.62939	-0.221882																	0.424967	-1.88369						0.835108	-1.54581
1.99786	-0.887977	0.764995	1.77495	1.33877																	1.25076	-1.13884						2.33305	-0.679596
0.636236	1.02407	0.0838662	0.671047	0.64836																	2.21712	-4.07467						0.638614	-2.00527
-0.7343	-0.647758	-0.13191	-0.632148	-0.815225																	0.701662	-1.03568						2.36153	-0.976944
1.4155	-0.135619	0.476452	1.10929	1.01654																	-0.607117	-0.66145						0.0901657	-1.7914
0.0363493	-0.462993	0.237339	0.410222	-0.147092																	0.498661	-0.94351						-1.41842	-1.75513
-0.817811	-1.68261	1.26671	-0.526229	-1.21369																	3.3402	-2.48678						0.316915	0.961921
1.58988	-1.35461	0.982176	1.67237	1.33877																	1.794	-2.36188						3.56622	0.0802461
-0.853216	-0.232339	0.0254856	-0.684947	-1.04434																	0.803961	-3.72111						1.79318	1.39327
-0.35704	0.613283	-0.0441556	0.00451802	0.321365																	1.48001	-9.2232						2.17295	-5.0731
0.765972	0.771191	0.662194	1.2504	1.3878																	0.345582	-0.970238						0.541561	1.02623
0.746672	0.80698	0.453716	1.48025	1.16183																	-1.27043	1.26584						-0.0349079	0.401238
2.11176	-0.213956	0.219336	1.84072	1.5544																	1.26235	-0.401093						1.71178	-4.07254
0.480553	0.0161054	0.262499	0.896134	0.934802																	-0.998194	-0.259788						1.36844	-6.25611
-0.188758	-0.559514	1.38543	-0.189497	0.10327																	1.2294	-1.38383						2.96035	-2.21399
0.695678	-0.254173	1.24844	0.868696	0.822897																	-0.145432	-1.01424						0.837321	-1.72927
1.84995	0.994587	1.69574	1.50691	1.93001																	-1.96473	-0.781874						2.4846	0.0248646
2.62464	1.02765	0.543234	3.08644	2.5559																	0.441356	-0.820163						-0.367651	-0.614258
0.533236	-0.107865	1.33194	1.0581	0.618445																	2.06043	-4.25691						-1.57386	1.29005
-0.549165	-0.790315	1.06804	-0.452628	-0.6206																	1.39994	-5.38226						1.53784	-5.18489
-1.86068	-0.894077	0.151254	-1.44952	-2.30109																	0.931002	-3.24723						2.56463	-1.10726
1.52404	1.06873	0.820206	1.77495	1.49576																	2.35139	-4.60024						-1.81752	-0.494902
-1.67791	0.903527	-0.635022	-0.586214	-1.49671																	0.872512	-4.8745						0.840637	-1.3248
-0.738886	0.194573	0.181349	-1.2325	-0.6206																	-0.397207	1.24617						2.42368	-4.11274
1.08253	0.526241	0.8025	1.03997	1.0833																	-0.919039	-2.23183						-0.110654	-1.59314
-0.670722	-1.14711	0.888037	-0.944763	-1.04434																	1.33285	-3.89682						1.23135	-1.04145
0.842103	1.61739	0.581242	0.998091	1.56601																	0.588671	-0.558614						-1.71217	-1.12723
1.14275	-0.617688	1.47326	1.13203	1.39995																	1.28539	-0.682314						1.79156	-2.09575
																					-2.52699	1.0667						0.691243	-3.82471
																					-0.199119	0.46111						0.384249	-0.0113022
																					1.25463	-4.52315						-0.301369	-2.34363
																					0.0461781	-4.11843						1.21378	-2.6216
																					0.0361581	-0.908908						0.773625	0.0232519
																					-1.01024	-0.696689						-1.00823	0.836613
																					0.948122	-2.79325						0.904061	1.4758
																					2.81288	-2.53546						0.261437	-1.83949
																					0.140474	-9.3956						-0.656964	-0.247827
																					-0.188306	-0.312759						2.85344	-1.98898
																					0.604216	-1.37597						1.27389	-1.75874
																					-0.214631	0.595823						1.61445	-1.60452
																					0.37527	-0.0798139						0.57666	2.48643
																					1.30921							2.51622	-0.880396
																					2.23265	0.0567748						0.350766	-2.43569
																					-1.36153	0.178701						0.819574	0.0507743
																					0.852766							0.237352	1.26626
																					2.21075	0.677255						1.23913	-2.09401
																					2.48265	-0.0510466						-0.341615	0.106163
																					-0.43706	0.873162						-0.131777	-0.22002
																					-0.133291	1.21746						-0.705806	-0.214036
																					0.226587	0.944014						0.3727	0.832085
																					1.99879	-0.726781						2.07823	-0.994414
																					-0.338376	-4.20904						1.46831	0.526521
																					1.9071	-0.844534						-1.905	-0.331315
																					2.17295	-3.24844						-0.460547	0.335369
																					0.761181	-3.57106						0.873605	0.295471
																					2.56905	-0.661421						-0.0956549	0.568472
																					-1.36378	0.2353						2.00258	-1.59336
																					0.342987	-0.922014						0.217136	-2.04722
																					1.43841	-0.863824						2.54116	-0.838346
																					0.782645	-2.54584						-0.00425049	-1.65324
																					0.676131	-0.951921						0.639793	-1.40664
																					-1.33682	-1.24296						3.13438	-3.79864
																					1.90162	-3.89367						1.35818	-1.21647
																					0.845053	-1.24798						1.03129	-2.45712
																					0.253429	-0.761968						1.42381	-2.70056
																					1.78262							1.34601	0.943825
																					2.22207							2.72354	-2.15486
																					0.203585	1.29315						-0.24589	0.226098
																					1.40363	-1.0855						1.44023	-0.566841
																					1.40915	-1.72402						0.450146	-0.772469
																					-0.24432	-0.576877						1.82065	-3.07138
																					0.543994	-3.20153						1.82788	-2.77055
																					1.47731	-1.70268						-1.4647	1.13574
																					-0.966288	-3.11767						0.525696	-0.502554
																					-0.702161	-1.29513						-0.058472	-0.430002
																					2.52007	-0.478467						2.72053	-2.22907
																					-0.400508	-4.69686						1.09807	1.7986
																					-0.968273	0.89068						1.77446	0.520637
																					-0.0129787	-0.342501						3.27512	-0.660378
																					-0.0261175	-2.88772						1.27869	-1.62317
																					0.525696	-2.44257						-0.932746	-0.766331
																					3.48239	-1.98655						3.9296	-2.47215
																					1.04786	-2.38445						1.63331	-2.3214
																					-2.459	-1.21031						1.04889	-4.58913
																					1.14448	-1.07808						-2.29423	-5.84556
																					1.05714	-2.26275						-2.39689	-0.445732
																					-1.89694	-1.04291						0.40849	-2.50144
																					-1.1376							2.94027	0.893222
																					0.863752	-0.467516						-0.0349079	-1.16031
																					-0.649794	-3.82361						0.698192	-3.70131
																					2.01469	-3.57625						2.99518	-0.578624
																					0.0116875	-0.189429						1.01358	-1.84466
																					1.12942	-3.00671						3.00999	-0.711638
																					-1.26606							-0.665951	-1.84331
																					-1.65461							3.74033	-3.97443
																					-1.4647							-0.889871	-2.3382
																					0.632711							0.319532	-0.371314
																					-0.249034	0.0785596						0.0461781	-1.7072
																					-0.942573	-3.76469						0.498661	-7.99172
																					2.42764	-4.75765						0.996818	-1.92582
																					-0.198547	1.11479	0.358267	-0.775953				3.54099	-1.69789
																					0.820315	-4.70124	3.33568	-0.493384				0.29458	-0.321827
																					-1.01846	0.30612	0.79278	-1.57822				4.19339	-1.17759
																					0.422144	-1.4062	1.97389	-0.563969				-0.720427	-3.19531
																					3.6211	-0.674842	2.54518	3.11704	4.32555			-2.14246	-0.873151
																												3.73644	-0.0764659
																												0.788269	-0.0993223
																												-1.81229	-1.62412
																												2.92681	-2.84192
																												2.51172	-1.66831
																												-1.6103	-0.812703
																												1.58855	-3.56013
																												0.22119	1.4938
																												-1.63977	0.589258
																												1.87487	-3.94912
																												0.817348	-0.476685
																												2.86321	-0.767339
																												3.85395	-1.53065
																												1.36285	-0.897089
																												2.14557	2.16307
																												1.10923	-2.53103
																												-0.836152	-0.271256
																												0.233319	1.0733
																												0.225238	-2.82846
																												1.03647	-2.35583
																												2.97256	-2.27756
																												1.17635	-3.63158
																												-1.67701	-1.18512
																												0.293261	1.71784
																												2.17582	-0.876385
																												2.40377	-3.06135
																												-0.405467	-0.948751
																												-0.847585	-2.83963
																												1.65799	-5.0885
																												1.38608	-1.44135
																												0.927781	-5.37317
																												0.539125	-3.29042
																												2.23757	0.100859
																												1.58681	-1.59029
																												0.159819	-0.399084
																												1.96674	-1.89908
																												0.0873467	-2.09916
																												-0.0807279	-0.574399
																												1.33944	-6.28274
																												0.506058	-1.94784
																												-1.88891	1.2145
																												1.32531	-3.79026
																												2.06786	-3.47252
																												-0.323842	-0.364836
																												1.0746	-4.04179
																												-1.30788	-0.996529
																												-0.00715716	1.31857
																												1.0344	-0.553863
																												1.00416	-1.46339
																												1.81099	-1.96957
																												0.301166	-1.48302
																												-1.4928	-2.1633
																												-1.71217	-1.11132
																												2.4592	-2.64492
																												-1.63977	-0.169333
																												3.351	-1.55367
																												3.0356	-0.129868
																												-1.22912	-2.5348
																												0.24272	-2.54056
																												-1.93744	0.650429
																												1.25656	-2.03962
																												-1.1397	-0.0631133
																												1.17833	-1.26792
																												0.357233	-1.19082
																												-1.01629	-1.68846
																												4.05613	-0.231051
																												2.80237	0.767361
																												1.34226	-1.4957
																												2.33509	-0.419048
																												-0.331908	-2.84745
																												1.79481	0.322551
																												1.61359	-2.08859
																												-1.44379	-1.69514
																												-1.16498	-1.12976
																												3.84436	-1.54811
																												2.28014	-2.35983
																												-0.133291	-1.40691
																												0.424967	-1.88369
																												1.25076	-1.13884
																												2.21712	-4.07467
																												0.961962	-3.95615
																												0.701662	-1.03568
																												2.71211	-4.04454
																												-0.607117	-0.66145
																												-0.802105	-3.05729
																												0.371414	-2.3944
																												1.794	-2.36188
																												1.2662	-3.67105
																												3.71082	-1.82575
																												2.57725	-1.94801
																												-1.27043	1.26584
																												0.00590135	-0.0576086
																												2.43029	-2.59183
																												1.26235	-0.401093
																												1.27485	1.1567
																												-1.00421	-1.08134
																												0.2063	-2.08094
																												-0.998194	-0.259788
																												1.2294	-1.38383
																												-0.145432	-1.01424
																												-1.96473	-0.781874
																												0.441356	-0.820163
																												-0.136322	-0.0654949
																												0.291941	-0.348171
																												-2.08207	-0.774083
																												2.42037	-3.68072
																												2.06043	-4.25691
																												0.931002	-3.24723
																												2.35139	-4.60024
																												0.0802877	-0.778555
																												-0.895683	-1.55513
																												0.872512	-4.8745
																												-0.267962	-1.58385
																												-0.397207	1.24617
																												2.51943	-1.31794
																												-0.919039	-2.23183
																												1.33285	-3.89682
																												0.588671	-0.558614
																												1.28539	-0.682314
																												-2.52699	1.0667
																												-0.199119	0.46111
																												0.0461781	-4.11843
																												0.0361581	-0.908908
																												-1.01024	-0.696689
																												0.948122	-2.79325
																												2.81288	-2.53546
																												-0.188306	-0.312759
																												0.604216	-1.37597
																												-0.214631	0.595823
																												0.240037	0.726301
																												2.23405	0.00534045
																												0.0518893	-0.0727558
																												0.674965	-0.409319
																												2.23265	0.0567748
																												-1.36153	0.178701
																												3.00122	-3.78561
																												0.637434	-0.715539
																												0.772496	-1.1554
																												2.21075	0.677255
																												2.48265	-0.0510466
																												-0.43706	0.873162
																												-0.474049	0.262111
																												0.498661	-2.54993
																												-0.133291	1.21746
																												0.226587	0.944014
																												-0.920993	-0.773566
																												1.99879	-0.726781
																												-1.64471	0.229482
																												-0.338376	-4.20904
																												1.9071	-0.844534
																												0.0887565	-3.66863
																												2.17295	-3.24844
																												2.56905	-0.661421
																												2.64203	-2.78963
																												-1.36378	0.2353
																												-0.26164	0.0108514
																												0.342987	-0.922014
																												1.43841	-0.863824
																												-0.145432	-1.98108
																												3.7554	-0.404606
																												0.782645	-2.54584
																												0.676131	-0.951921
																												-1.62746	-0.642942
																												0.373985	-0.181326
																												-1.33682	-1.24296
																												0.845053	-1.24798
																												0.919177	-5.12961
																												-1.80708	0.40853
																												0.253429	-0.761968
																												0.203585	1.29315
																												1.40363	-1.0855
																												-0.24432	-0.576877
																												0.543994	-3.20153
																												1.47731	-1.70268
																												2.27181	-2.59343
																												-0.702161	-1.29513
																												2.52007	-0.478467
																												1.89377	-1.45507
																												-0.400508	-4.69686
																												-0.968273	0.89068
																												0.595855	-0.740157
																												0.466402	-2.78376
																												-0.0129787	-0.342501
																												-0.0261175	-2.88772
																												0.287979	0.0813915
																												3.9369	-2.67759
																												0.525696	-2.44257
																												3.48239	-1.98655
																												-2.459	-1.21031
																												-0.348104	-0.375493
																												1.14448	-1.07808
																												0.845053	0.654619
																												-1.89694	-1.04291
																												1.25559	-2.91495
																												3.05345	-3.29859
																												-2.07071	0.831458
																												0.863752	-0.467516
																												-0.649794	-3.82361
																												2.01469	-3.57625
																												-0.185224	0.687648
																												0.0116875	-0.189429
																												1.12942	-3.00671
																												-0.249034	0.0785596
																												-1.50223	-0.0516107
																												-0.942573	-3.76469
																												0.579066	-4.89915
																												-0.198547	1.11479	0.358267	-0.775953
																												1.3649	0.384445	-0.0584106	1.60902
																												-1.13494	-0.98309	-0.326795	-0.793034	-1.77446
																												-0.700094	-0.913306	0.828206	-0.610468
																												1.90669	-1.46337	1.12296	2.06073	1.62354
																												0.820315	-4.70124	3.33568	-0.493384
																												1.66361	-0.319786	0.850445	1.42163
																												-1.17639	-1.28102	0.000639249	-1.70821
																												-1.01846	0.30612	0.79278	-1.57822
																												0.422144	-1.4062	1.97389	-0.563969
																												1.38844	-1.87907	1.33194	1.19429	0.707468
																												2.31282	-2.46656	1.36196	1.64719	1.80179
																												3.6211	-0.674842	2.54518	3.11704	4.32555
																												1.62002	-0.112778	2.40474	1.24557	1.28908
																												3.18387	-1.99596	1.55193	2.27369	2.14414
																												0.199051	-1.86867	1.02482	0.426006	0.321365

## Sheet: Suppl. Fig.4
Cognitively unimpaired CSF ptau181					Cognitively unimpaired plasma ptau217					Cognitively impaired
log_zscore_ptau	log_zscore_ng	log_zscore_snap25			log_zscore_ptau217	log_zscore_ng	log_zscore_snap25			log_zscore_ptau	log_zscore_ng	log_zscore_snap25
1.69995	0.630457				-1.12894	0.205126				0.602619	-1.72378
-0.30046	-0.90884				2.45188	0.682535	0.272175			-0.954175	-1.23115
-0.441879	-0.72093				0.353014	-1.75492				1.50685	0.721382
-1.1305	-0.570089				-0.06977	1.20658				1.11078	1.14898
0.776237	0.501616				-1.01	0.40505				1.82624	0.886694
0.416503	-0.483636	-1.39106			2.08572	0.0608211				-0.919742	0.364492
-0.932606	-1.04625				0.538624	-0.912958	-2.1702			-0.0701548	0.807857
-1.19334		-1.75668			0.151244	-1.15382				-0.0447901	-0.925193	-0.0354582
-0.298736	-0.204724				-0.31409	-1.31103	-0.974087			3.31737	1.31824
0.506508	-0.482047	-0.987079			-1.12894	1.40106				1.23077	1.18521	1.6087
-0.425618	-0.133284				0.0798878	1.37803				1.41235	0.506526
0.344346	0.561395				-0.229757	1.91849				2.54614	0.821976
-0.458232	0.424856				-1.83709	0.854878	1.12277			2.61334	1.76463
-0.802371	0.365057	-0.315979			-0.401605	1.02695	0.962252			1.37405	0.836992	-0.0334206
-1.4006		-1.57864			0.00626605	-1.0466	-0.859916			1.40377	0.473184
-0.0717475	0.379151				1.37758	0.277374				0.32914	0.140139
0.0145697	0.252552	-0.817124			0.654593	-0.467461	0.154764			1.98878	0.545957
-0.379151	0.516314	0.419386			-0.148384	0.0425416				1.1745	1.28444
-0.727369	-0.919132				1.29324	-1.89186				-0.687627	-1.70671
1.00974	0.191791	0.69465			1.45895	1.87792				-0.365004	0.773104
1.32054	1.30593	1.60229			0.765037	0.451911				2.11668	1.48302
0.417847	0.13833				-1.38686	-0.687305	0.353795			0.797516	0.0394546	0.461435
-0.284977	-0.581703	0.202837			0.22047	-0.181164				0.856963	0.704589	1.54718
-0.36324	0.0449616				-0.31409	0.950243	0.722097			1.0261	1.11995
0.00372658	0.636441	1.39361			-0.492554	-0.143376				0.144553	0.558013
2.28936	1.18793	1.63816			1.8278	1.93952	1.96138			2.56404	1.22692	1.55328
0.173958	-0.89067	-0.440032			-1.25432	-0.375339				0.664954	0.5958
0.416503	0.457408	-0.502096			-2.19455	-0.8424				0.0848253	0.0606465
1.57866	0.869623	-0.731525			0.353014	-1.85418				2.71672	1.8415
-0.517142	0.460936	0.204969			0.538624	0.583243				2.81769	2.06597	1.13752
1.80972	0.534637	0.614862			-0.148384	0.237878	0.822897			1.57506	1.13324
2.3145	1.07445				1.37758	1.01387	1.54275			2.99974	1.59897
-0.550817	-4.28974				-1.83709	0.309992	0.239011			0.263251	0.478776	-1.84111
-0.29529	-0.409649	-0.00585381			-1.12894	-1.32159				3.52552	1.75468
-0.520864	-0.999364	-0.139864			1.2499	-0.686833				2.74918	1.01099	1.65766
-0.284977	0.132789				0.416549	0.0469392	-0.240821			1.90506	0.655357
1.93138	0.779354	-0.0874607			1.33579	0.264155				2.51584	1.95627
-1.61305	-1.77944				-0.229757	-0.337455				1.56516	0.169057	0.703361
0.852345	1.30393				-0.788986	-0.0479786	-0.0557009			1.4967	-0.0119695
0.423218	0.242871				-1.52745	-1.62026				2.80717	1.51451
1.56606	1.60984	2.04576			0.353014	1.8584	1.81265			1.09808	0.0370378	2.66297
0.744022	0.182998	-0.838196			-0.229757	-0.237981	1.02999			1.64082	0.997361	1.82644
0.598835	0.255198	0.686477			1.1607	1.08892				-0.400504	-1.39259
-0.978089	-1.02629				-0.788986	-1.80378	-2.43683			2.06787	1.014	1.41297
0.143075	-0.315835	1.98012			1.8278	1.64719				2.23628	1.29344
-0.592517	0.370426	-1.35611			-0.587216	-0.0995182	-0.53731			-0.689601	-0.214409
0.323591	0.517272	0.377511			-0.229757	0.406991				2.10997	1.39317
-0.0274807	0.215124				0.22047	-0.208633	-0.110262			-0.995607	-1.69825	-0.596433
-1.02874	-0.643431				-2.61733	-0.877464				2.56978	1.17561
0.240472	0.345684	-0.596508			0.416549	0.0952373				1.65135	0.541289
-0.452771		0.00612491			1.8278	3.17975				-1.25036		-1.83157
1.14438	0.826966				1.99233	-1.27612				1.61257	0.824852	2.47627
-0.249171	-0.0376555				-2.39632	-0.226286				2.25905	0.653252
0.710228	0.910289				0.151244	-2.46695				2.54357	1.30983
1.39995	1.353	0.710916			-0.685907	-0.233943	-0.29823			2.20612	2.19358	1.16225
-0.0511104	0.414122	1.02575			0.353014	0.77056				2.56596	0.728617
0.884519	0.462816				0.765037	0.107456				1.31661	0.983604	1.53677
-0.594427	-0.135941				0.0798878	-1.118	-0.927991			4.15467	2.08928	1.73685
0.0938639	0.0882712	-0.67016			-0.06977	-0.634927	-0.435791			1.44639	0.710419
-0.896306	-0.681181	-3.55233			1.68722	0.982229				1.25699	0.0885174
2.21765	0.810029	0.688586			-0.06977	-1.79962				0.750015	0.589065
0.765539	0.80915				1.20573	-0.0700092				-0.971548	-0.707709	-0.287448
1.04345	0.44873	0.746412			0.818348	-0.409435	-0.749195			3.22566	1.89593	0.0627581
-2.04707		-0.408314			-1.25432	-1.49657				1.53706	0.511873	2.41881
0.0514387	-0.853495				0.710473	1.26727				3.37517	1.83147	1.78332
0.313854	0.138475	0.222847			-0.229757	-0.131278				1.73758	0.392974
-1.28173	1.34833				1.79345	-0.955615				4.93769	2.09295
-0.396934	-0.369897				-1.01	-1.26573				1.24189	0.437208	-0.605075
-0.113471	0.619263	-0.792208			1.8278	-0.190292				-0.689601	-1.83752
0.338826	0.527241	-0.290721			0.151244	1.38957	1.36337			0.560725	-2.42892
-0.759563	-0.668738				2.52876	0.269924				0.911814	1.11717
2.63829	0.966929				0.353014	1.00599				1.28993	0.364006
1.75958	1.69512				-1.38686	0.213781				1.01411	0.60505
-1.11444	-0.693374				0.538624	-1.26977				-0.502301	0.60494
0.415158	-0.447858				2.05501	1.26487	1.25137			2.11445	1.51032
0.689515	0.196128	-0.14952			-0.06977	0.144514				3.97068	2.166
1.76632	0.14931				0.416549	0.547116				0.274573	-0.116378
1.2196	0.761894	1.01629			2.50342	0.395975				0.309671	-0.366807
2.75694	1.75154	1.33351			-0.06977	-0.914489	-0.950967			0.344346	1.09022	-1.16732
1.66096	1.08148	0.106435			1.6136	-0.154347	-0.599599			2.0656	1.28168
0.201618	-0.0587817	-1.03818			0.765037	0.756265				1.81469	0.803121
-0.118325	0.378498	-0.692703			-0.401605	-0.265181				-0.779868	-1.18671
-0.272992	-0.22955	0.24445			-0.06977	-0.402584				2.5087	1.21406
3.18537	1.59867				0.47839	-0.588037				2.32906	1.04229
-0.985169	-0.50311	0.321365			3.25804	-0.317866				1.95038	0.812667
0.343317	-0.198651				0.87046	0.00154372				-0.753499	-0.122609
-0.158633	0.205126				1.1607	0.195749	0.707468			1.90906	0.619542
-0.761476	-0.0212363	-0.662965			-1.6771	2.18758				-0.208787	0.318534
0.866199	1.3408				0.287689	0.691928				1.32152	0.30287
-1.24597	0.187389	-0.950967			-0.148384	1.41935				1.75367	1.3074
-1.99671	-1.2081	-1.63295			-0.148384	0.706835	0.618445			-0.498603	0.130462	-0.678153
-0.772051	-0.749796				-0.896861	-0.758005				1.52702	0.913454
0.384946	0.498025				0.87046	-0.152777				1.89462	1.184
0.736512	0.682535	0.272175			2.37237	-0.459163	-1.23853			-1.65694		-3.21381
-1.1826	-1.75492				3.69306	-2.03259	-2.50663			1.30379	1.26215
1.37133	1.20658				0.287689	1.34548				1.12027	0.161829
-0.254964	-0.106074				0.597334	0.130317				1.61346	0.557919
-0.112566	0.40505				1.2499	0.0278344				2.51324	1.40952	0.75564
-0.719503	-0.722439				1.99233	0.0865813	0.557872			-1.13973	-1.98234	-1.6812
0.603415	0.0608211				-0.492554	0.284129	0.205544			2.15441	1.34743
0.596355	0.666616				0.0798878	-0.932923	-0.771073			1.11606	-0.184231
-1.95889	-0.912958	-2.1702			-0.587216	-2.0094	-2.75067			1.36632	0.490381	1.71429
-0.798635	-1.15382				1.2499	1.31728	1.20047			0.319422	-0.675029	0.0987731
-1.19758	-1.31103	-0.974087			0.151244	0.200268	0.401908			3.14398	1.85796
1.45733	1.92233				-0.06977	-1.51787	-1.21369			0.138636	0.764772
0.195428	0.440426				3.12549	-1.62939	-0.221882			2.26542	1.28792	2.10265
-0.095181	-0.185923	0.0859433			3.76811	2.04057	3.12838			-0.607832	0.449355
-0.534346	-1.01631	-0.684333			1.79345	1.06326	0.907145			1.4332	0.255198	1.12976
-0.50241	0.464301				3.25804	-0.51865	0.272175			1.71198	1.08507
1.16124	1.86036				2.31781	1.67237	1.33877			2.20829	1.26208
-0.36819	-0.773522				0.538624	0.896134	0.934802			3.24182	0.977962
1.00208	1.40106				0.47839	-0.189497	0.10327			0.00682877	-0.426426
1.28597	1.31728	1.23871			2.57863	0.868696	0.822897			2.41424	1.40657
-0.319199	0.705377	0.496281			1.1607	3.08644	2.5559			0.268917	-1.16225
1.54253	1.37803				-0.148384	-0.586214	-1.49671			1.96612	1.41503
2.05461	1.91849				2.11604	-0.992086	-0.0376931			4.70081	2.15609	2.54301
1.14175	0.854878	1.12277			-0.06977	-0.128164	0.13768			0.71508	-0.325835
0.485007	1.02695	0.962252			0.654593	1.01124	1.02999			-0.413034	-0.512089
-0.959882	-1.0466	-0.859916								2.35865	1.09514
1.06726	1.07612									1.88818	0.854393	0.199881
-0.795967	-0.879985	-0.771073								1.85085	0.893872	1.20046
0.801977	0.277374									3.51546	1.27614
-0.566586	-0.448279	-0.00194072								1.46419	0.380081
-0.405998	-0.727699									1.50592	-1.05209
-0.401249	-0.467461	0.154764								2.24555	1.41656	0.949124
0.526743	0.678122	0.751181								0.00837861	0.0636571
-0.0865218	0.0425416									-0.0781273	0.352369	-0.892896
-1.26736	-1.13723									2.3648	0.331647	1.77521
1.04567	1.35015									0.433929	-0.879406
-1.67063	-1.89186									1.54615	1.4442	1.70945
-0.909868	-1.14551									2.56787	1.62078
-1.82974	-1.34815									2.14779	0.840597	4.2648
1.75475	1.87792									-0.286694		-0.92764
-1.4858	-1.87545									3.04809	1.536
0.775273	0.451911									1.75789	0.504065	0.050779
-0.0563878	0.188784	0.171769								-1.8454	-1.8593
3.32549	2.4031	2.94997								0.520807	0.219656
0.497764	0.618324									-0.917604	-1.28215
-0.116927	-0.687305	0.353795								0.902745	0.979948
0.0386917	-0.181164									-0.993412	-2.73591
-0.286929	-0.923691									0.592519	0.466576
0.352823	0.950243	0.722097								3.84768	1.57646	1.22673
0.203375	-0.143376									2.83225	1.47114
2.78843	1.93952	1.96138								1.11078	0.32647
-0.207575	-0.375339									3.37613	1.30253
-0.377602	-0.138296	-0.0376931								1.74012	1.13243	1.08057
-0.463515	-0.8424									1.25297	0.649543	1.7412
-1.53521	-1.85418									1.07892	0.734025
0.709283	0.583243									2.51778	1.40662
0.0470152	0.237878	0.822897								1.54978	0.88144	0.853936
0.73312	1.1471									1.95905	0.599857
1.14475	0.608689									1.82377	0.478001
0.978496	1.01387	1.54275								3.28779	1.20613
0.786982	0.713824	0.272175								1.46886	0.590851
0.743285	0.284129									2.06635	1.1974
-0.270909	0.199226	-0.337009								-0.524592	0.0918746
0.780296	0.375453									3.92616	1.77726
1.46963	0.759129									0.559446	-0.407726
-0.0350268	0.309992	0.239011								1.99423	0.97497
1.08413	0.829839									2.91354	0.698517
-0.344772	-0.225884	0.205544								1.63026	1.11311	1.47278
-0.356461	-1.32159									-0.675811	-0.232916	-1.90583
-0.427452	-0.686833									0.727175	0.590908
-0.227803	-0.546835									0.848876	-0.102355
-0.0778846	-0.329103	-0.259857								2.75396	1.61381
-0.227803	0.0469392	-0.240821								1.36729	0.939875
-0.696119	-0.50311									-1.21222	-3.31631	-1.47007
1.23371	0.264155									0.569663	0.46793	-0.748409
1.27732	0.573185									1.19612	1.03615
-1.27657	-0.849878	-1.31409								0.887946	-0.297615	-1.45739
-0.377602	-0.337455									1.80309	1.44501
-0.289224	-0.0479786	-0.0557009								3.14137	1.22924	1.90361
-1.70185	-1.62026									-0.02905	0.0659322
3.57388	2.38029	2.69486								2.06104	1.48262	2.85463
1.10091	1.20167									2.93884	1.66141
1.54253	1.8584	1.81265								2.24769	1.19618
0.171474	-0.237981	1.02999								1.16726	1.09047	0.695985
0.354721	-0.188305									2.20323	0.899636	1.39751
0.751732	1.08892									1.25096	0.673569
1.89479	1.31964									-0.458232	-0.882189	-1.56325
-1.54518	-1.80378	-2.43683								1.7486	0.698804
2.24649	1.96039									1.21248	0.563513
1.36571	0.269585									2.7396	1.76832
-0.777351	-0.666147									-0.094139	-0.007234	-0.254388
1.57046	1.77495	1.35109								-0.103789	-0.119918
-1.03346	-1.14164									2.15	0.411464
1.12517	1.64719									2.10025	0.892768
-0.303026	-0.0995182	-0.53731								-1.27204	0.532073
0.736512	0.406991									-0.509712	-0.37611
-0.00323616	-0.208633	-0.110262								3.81114	1.55943	2.38874
-0.456271	-0.345411									1.12027	0.79886
0.474035	-0.0849177									0.507811	-1.15019
-0.660064	-0.743053	-0.476062								2.02975	1.44213	1.03716
-1.48253	-0.877464									1.65921	1.60399	0.559129
0.981651	1.50248	0.511776								2.28936	0.887145
0.244793	0.0952373									2.90902	1.0419	2.30776
-0.0886845	-0.51198									1.60991	0.309032
0.674936	0.976923									2.57168	0.846382	0.70855
3.65636	3.17975									0.711442	-0.702462
-0.335451	-1.27612									0.601358	0.659545	-0.430605
-0.205335	-0.226286									3.19152	1.59525	1.28386
-2.35341	-2.46695									2.22268	0.413158
-0.0628225	-0.233943	-0.29823								1.8484	1.16533
0.371756	-0.262327									2.33942	1.8451	1.59326
0.830121	0.77056									3.51866	1.76158
0.995809	0.107456									0.204514	0.420763
1.92951	2.12574	1.69141								2.78954	1.35446
-0.245886	-0.730571	-0.29823								-0.581085	-0.749412	-0.2487
-1.66372	-1.57822									2.23414	1.38993
-1.27965	-1.118	-0.927991								1.81882	0.793325	1.71244
-0.134424	-0.634927	-0.435791								2.22411	1.55195
1.37274	0.982229									2.02591	0.720496	1.18592
-0.724721	-1.79962									0.722343	1.08802
-0.753566	-1.46862	0.0334662								1.03804	0.445129	-0.323812
2.70803	2.46411	2.07415								0.482956	1.13365
0.585738	-0.0700092									3.11202	0.828357	2.56699
-1.27657	-0.409435	-0.749195								1.56876	1.3953	0.117692
-1.55852	-0.648865	-1.66082								1.81799	0.928088
-1.71583	-1.49657									-0.407657	-0.142587	-0.0383356
1.27009	1.26727									2.86573	1.60734	1.82001
-0.490207	-0.131278									1.75283	0.765886
-0.415516	-0.955615									1.04345	1.27578
-0.675469	-1.26573									-0.679744	-0.145873	0.12592
0.728026	-0.190292									2.63083	1.40888	0.453988
1.71437	1.38957	1.36337								2.10549	0.851337	2.47755
-0.0392882	-0.611847	-0.905159								4.00604	1.24413
0.871089	0.706835									0.974512	0.415178
0.523134	0.632119									3.49939	1.55692
1.34312	0.269924									0.334679	0.521251
3.38022	3.73469	3.02082								1.12868	1.16577
1.33745	1.00599									2.02668	1.22031
1.078	0.213781									0.79044	0.693061	1.38558
-1.34489	0.0608211	-1.28873								2.54357	1.09014
1.45048	0.979577									1.61523	0.863519	1.49339
-1.21564	-1.26977									1.7789	0.863479
0.161443	-0.486331									-0.806482	-3.23751	-1.82825
1.31324	1.26487	1.25137								0.972296	1.53709
0.435347	0.144514									3.05455	1.61205
0.571531	0.1832	-0.240821								1.68528	1.4503
1.15525	1.36877	0.321365								3.29818	2.06143
-0.286929	-1.62417									0.423218	0.909166	-1.41377
0.610459	0.547116									2.65193	1.38214
0.956333	0.395975									2.19672	1.0023
-0.441831	-0.914489	-0.950967								1.36632	0.870333
1.18062	0.468103									0.802223	0.56773
0.751732	1.59618	0.962252								1.81386	0.777155
-0.522027	-0.154347	-0.599599								0.894785	0.283648	1.11542
-2.35341	-2.80932									0.852345	0.302139	-1.13498
1.26574	1.1496									3.58513	1.85652
1.21316	0.756265									0.558166	-0.0228715	0.416412
0.0821635	-0.265181									2.20468	1.02417	1.09675
1.471	1.27447	1.9405								2.24413	1.21591
-1.00497	-1.10925									-0.323835	-0.775953
1.24976	0.756265	0.618445								1.33177	1.60902
-0.758837	-0.402584									-1.81169	-0.793034	-1.77446
-0.764117	-0.861883									-0.92923	-0.610468
-0.536815	-0.480174	-0.395959								1.95325	2.06073	1.62354
0.0407745	-0.588037									0.468535	-0.493384
0.635001	-0.317866									1.71056	1.42163
0.435347	0.00154372									-1.323	-1.70821
0.293448	0.195749	0.707468								-1.32612	-1.57822
2.74941	2.18758									1.07494	-0.563969
2.7634	1.22614									1.86579	1.19429	0.707468
0.839999	0.691928									2.74098	1.64719	1.80179
1.44636	1.41935									4.02825	3.11704	4.32555
3.60813	2.74405									1.83653	1.24557	1.28908
-1.783	-1.10489	-1.92165								3.41263	2.27369	2.14414
0.354721	0.706835	0.618445								0.131171	0.426006	0.321365
0.153397	-0.758005
0.916391	0.879702	0.975901
0.14735	-0.152777
-0.748303	-0.459163	-1.23853
-1.82974	-2.03259	-2.50663
1.03328	1.88375	1.23871
1.19988	-0.132057	0.433637
1.53986	1.34548
0.93722	0.130317
-0.654945	0.0278344
-0.207575	-0.164571	0.305041
-0.841609	-0.732968	-0.6206
0.129143	0.0865813	0.557872
-1.68447	-1.3654	-1.14015
-0.389405	0.284129	0.205544
-0.268626	0.0815199	0.13768
1.00208	2.05158	1.44817
-0.976719	-0.932923	-0.771073
-0.344772	-0.0434414	0.255631
1.05957	0.832632	0.907145
-1.00213	-0.00926379	-0.496365
0.605177	1.02172	1.31401
0.277954	0.236506	-0.684333
-0.0159166	0.0869424	0.239011
1.14325	0.161106	0.722097
3.03341	2.8181	2.90196
0.373644	0.747654	0.573109
1.15525	0.301285	1.43617
-0.688361	-0.501782	0.527206
-0.714292	0.285141	-0.641721
0.191448	0.107456	-0.203041
1.51706	1.31728	1.20047
1.34028	1.35482	1.49576
0.0470152	0.457954	0.0859433
-1.18559	-1.21829	-1.31409
0.0862747	0.200268	0.401908
1.49411	1.87403	1.51933
1.25994	0.950243	1.90895
1.12366	1.17203	1.30157
0.888959	1.31492	0.603395
1.09329	0.76485	0.975901
-1.13215	-1.51787	-1.21369
0.229074	-1.62939	-0.221882
3.4249	2.04057	3.12838
2.59352	1.77495	1.33877
0.851487	0.671047	0.64836
-0.619323	-0.632148	-0.815225
2.12953	1.10929	1.01654
1.84387	1.06326	0.907145
0.360409	-0.51865	0.272175
0.167466	0.410222	-0.147092
0.409307	-0.237173	-0.203041
-1.23381	-0.526229	-1.21369
0.433494	-0.160634	0.794379
1.88997	1.67237	1.33877
1.63864	0.376107	0.239011
0.879224	-0.182353	0.272175
-1.02488	-0.684947	-1.04434
-0.145407	0.00451802	0.321365
0.884095	1.2504	1.3878
0.763523	1.48025	1.16183
2.5123	1.84072	1.5544
0.539343	0.896134	0.934802
-0.259512	-0.189497	0.10327
1.0826	0.868696	0.822897
2.05002	1.50691	1.93001
2.73348	3.08644	2.5559
0.0862747	-0.141421	-0.0737977
0.492303	1.0581	0.618445
-0.787976	-0.452628	-0.6206
-2.21672	-1.44952	-2.30109
1.52512	1.77495	1.49576
2.74379	1.23101	1.32641
-1.7369	-0.586214	-1.49671
-0.29152	-0.992086	-0.0376931
-0.92923	-1.2325	-0.6206
0.165459	-0.128164	0.13768
1.3218	1.03997	1.0833
0.924418	1.01124	1.02999
1.29029	1.07612	1.17475
-0.667758	-0.944763	-1.04434
-1.79373	-0.984232	-1.7172
1.01147	0.998091	1.56601
1.00208	1.13203	1.39995

## Sheet: Suppl. Fig.5
Supplementary Fig.5a ADNI							Supplementary Fig.5b WRAP							Supplementary Fig.5c ADNI
log_zscore_ttau	log_zscore_hcv_avg	log_zscore_csfnfl	log_zscore_ng	log_zscore_snap25			log_zscore_ttau	log_zscore_hcv_avg	log_zscore_csfnfl	log_zscore_ng	log_zscore_snap25			log_zscore_ttau	log_zscore_hcv_avg	log_zscore_csfnfl	log_zscore_ng	log_zscore_snap25
1.41924	-0.185363	-0.121919	0.630457				-0.706908	0.864771	-1.05649	-0.50311	0.321365			0.367553	-4.15225	2.83143	-1.72378
-0.136322	0.571292	0.755158	-0.90884				0.0509659	0.00867725	-0.5894	-0.198651				-1.01629	-0.593963	-1.44407	-1.23115
-0.684003	1.00899	-0.112812	-0.72093				0.0290175	1.40971	-1.65717	0.205126				1.35351	-1.84429	0.267223	0.721382
-0.49782	1.51665	-0.9956					-0.542657	1.02868	-1.12627	-0.0212363	-0.662965			0.679625	-0.694238	0.0720941	1.14898
-0.660556	-0.0894465						1.1054	0.356054	-0.87946	1.3408				1.38886		1.69062	0.886694
-1.12504	0.559916	-1.77984	-0.570089				-0.872249	0.27088	-1.50718	0.187389	-0.950967			-1.01427	1.42152	0.640675	0.364492
0.548855	0.398695	-0.412749	0.501616				-1.81328	-0.109458	-0.437749	-1.2081	-1.63295			0.121007	-3.79343	-0.149414	0.807857
0.163948	-0.548248	1.60823	-0.483636	-1.39106			-0.831929	1.64724	-1.4621	-0.749796				0.498661	-4.5844	7.36025	-0.925193	-0.0354582
-1.1063	-0.171445	0.933621	-1.04625				0.356058	0.869306	-0.422443	0.498025				2.79357	-2.76243	2.09756	1.31824
-1.56421	1.43011	-1.8954		-1.75668			0.444977	-0.735653	-0.0242626	0.682535	0.272175			0.902978	-1.2773	-0.326628	1.18521	1.6087
-0.408778	1.45738	-1.79064	-0.204724				-0.998604	2.83113	0.565036	-1.75492				0.998918	-1.45819	1.37693	0.506526
0.46016	0.595756	0.232466	-0.482047	-0.987079			1.21494	3.02507	-0.33534	1.20658				2.22913	-3.32355	1.98534	0.821976
-0.470668	0.0118575	1.53717	-0.133284				-0.00231812	-1.62978	-0.964274	-0.106074				3.51555	-2.76111	4.28164
0.380404	0.695107	1.03319	0.561395				0.0124637	-0.884539	-1.23861	0.40505				2.44346	-2.78664	1.13142	1.76463
-0.241181	-1.50187	2.25946	0.424856				-0.452815	-0.852689	-1.05339	-0.722439				0.882338	-2.95081	0.386959	0.836992	-0.0334206
-0.817191	0.864143	-1.2267	0.365057	-0.315979			0.325899	0.272207	0.0468171	0.0608211				0.841742	3.31621	0.186375	0.473184
-1.54022	-0.246807	-0.412749		-1.57864			0.3843	2.01329	-1.15899	0.666616				0.084525	-0.988197	1.89595	0.140139
0.0547409	0.373831	-0.683969	0.379151				-1.76344	0.241557	-1.06777	-0.912958	-2.1702			1.70595	-2.80219	1.08973	0.545957
-0.0437234	-0.0179129	-0.11888	0.252552	-0.817124			-0.780444	-0.274141	-0.854275	-1.15382				-1.01629	-1.11526	-1.92928
-0.264799	-2.50603	1.77703	0.516314	0.419386			-1.04345	-0.0347856	-0.0963225	-1.31103	-0.974087			0.744129	-1.84129	2.4342	1.28444
-0.742489	1.0168	-0.934554	-0.919132				1.62579	0.273021	-0.509971	1.92233				-1.24645	-0.953855	1.53546	-1.70671
0.956646	-1.15319	0.555346	0.191791	0.69465			0.257915	1.98576	0.0371054	0.440426				-0.208416	0.840123	-1.17372	0.773104
-2.11356	0.933036						-0.293972	0.0945164	-0.956859	-0.185923	0.0859433			1.74576	-2.2018	0.839232	1.48302
1.11732	-0.375303	2.48772	1.30593	1.60229			-0.465506	0.533921	-0.768577	-1.01631	-0.684333			0.314296	1.06647	0.161673	0.0394546	0.461435
0.371414	-1.66437	-0.192709	0.13833				-0.267865	0.907428	-1.13994	0.464301				0.574252	-2.71539	1.90652	0.704589	1.54718
-0.509775	0.822124	-0.422853	-0.581703	0.202837			1.29582	0.583152	0.0967498	1.86036				0.933147	-2.61029	-0.307113	1.11995
-0.802105	0.395411	-2.27269	0.0449616				-0.573135	2.02859	-0.819649	-0.773522				-0.103145		1.1764	0.558013
0.319532	1.29022	-0.236663	0.636441	1.39361			1.13212	1.36852	-0.123644	1.40106				1.91647	-1.70303	-0.529384	1.22692	1.55328
1.8126	-1.77952	1.43962	1.18793	1.63816			1.34619	1.21082	0.485853	1.31728	1.23871			0.583872	1.17813	0.314668	0.5958
0.0533154	0.306126	1.27184	-0.89067	-0.440032			0.310719	0.896165	-0.587844	0.705377	0.496281			-0.0926637		1.85174	0.0606465
0.291941	-0.449621	-0.0409706	0.457408	-0.502096			1.49423	0.873517	-0.752382	1.37803				2.42235	-2.11299	0.133976	1.8415
0.907306	-0.952887	0.0291293	0.869623	-0.731525			1.96252	1.13127	0.21017	1.91849				1.67912	-1.67808
-0.325454	-0.248929	-1.1217	0.460936	0.204969			0.888127	0.274875	-0.634386	0.854878	1.12277			2.29121	-1.86496	1.21496	2.06597	1.13752
1.5816	-0.171478	0.0030406	0.534637	0.614862			0.354389	0.284708	-0.859925	1.02695	0.962252			1.19118	-4.26825	0.60779	1.13324
1.9529	-0.272197	1.96473	1.07445				-0.900998	0.534713	0.461322	-1.0466	-0.859916			2.60357	-1.00293	0.788638	1.59897
-0.876354	1.21371	-0.95476	-4.28974				1.15995	1.09921	-0.258051	1.07612				-0.372558	-1.68789	-1.33103	0.478776	-1.84111
-0.377472	0.985542	-0.362751	-0.409649	-0.00585381			-0.702364	1.43613	-0.344196	-0.879985	-0.771073			3.08832	0.306089	1.20152	1.75468
-0.640854	-1.04149	1.04134	-0.999364	-0.139864			0.633159	1.04705	-0.976191	0.277374				2.20081	-0.147708	0.593581	1.01099	1.65766
-0.619504	1.1065	-0.691364	0.132789				-0.171207	-0.244501	-0.143738	-0.448279	-0.00194072			1.55191	-3.30721	-0.0736766	0.655357
1.45385	0.517753	1.27184	0.779354	-0.0874607			-0.283907	-0.321945	-0.980303	-0.727699				2.21075	-4.18968	1.2207	1.95627
-2.11356	-0.271124	-0.214603	-1.77944				-0.5103	0.159038	0.771566	-0.467461	0.154764			1.25656	-2.63762	2.93784	0.169057	0.703361
0.665625	1.09076	0.16718	1.30393				0.556918	0.365577	-0.598446	0.678122	0.751181			1.24398	0.862136	0.810744	-0.0119695
0.393202	0.194845	-0.578813	0.242871				0.0527886	0.927011	0.202679	0.0425416				0.577863	-3.17497
1.62818	0.0745359	0.703058	1.60984	2.04576			-1.03343	-3.22669	-0.4363	-1.13723				2.21146	-0.839827	0.361348	1.51451
0.496192	-0.917799	0.574527	0.182998	-0.838196			1.19802	0.206738	-0.578533	1.35015				0.996818	-2.44054	0.343284	0.0370378	2.66297
0.344285	1.28777	-0.698778	0.255198	0.686477			-1.95748	0.578443	-1.11388	-1.89186				1.44841	-1.6244	0.0204592	0.997361	1.82644
-1.12295	1.31426	0.309435	-1.02629				-0.82016	0.463168	-0.877321	-1.14551				-0.480822	0.740535	-0.766374	-1.39259
-0.0393125	0.611539	-0.149414	-0.315835	1.98012			-1.6419	-0.270129	-1.20009	-1.34815				1.66646	1.06679	-0.271673	1.014	1.41297
-0.302968	0.927209	0.369055	0.370426	-1.35611			1.91624	0.741931	0.937146	1.87792				2.07601	-1.07409	1.22833	1.29344
0.514665		0.240524	0.517272	0.377511			-1.57099	-0.304243	-1.42949	-1.87545				-0.720427		0.886811	-0.214409
-0.338376	0.146594	-0.406033	0.215124				0.813021	1.32338	-0.754399	0.451911				1.9359	0.141056	2.83143	1.39317
-1.17558	-1.80353						0.144487	1.67258	-0.0126054	0.188784	0.171769			-1.1777	-2.52905	0.860956	-1.69825	-0.596433
-1.19902	1.45381	-2.27269	-0.643431				2.97721	1.75892	1.04798	2.4031	2.94997			2.66169		3.94447	1.17561
-0.0378436	1.20188	0.232466	0.345684	-0.596508			0.572615	0.327875	-0.130655	0.618324				-0.85906	-0.442235	1.27747
-0.372558	0.362104	-0.504984		0.00612491			-0.300025	0.518707	-0.24266	-0.687305	0.353795			1.16941	-0.53338	0.120028	0.541289
0.536688	-0.511692	-2.3769	0.826966				-0.161496	-0.308078	-0.738312	-0.181164				-1.41383	1.19297	-0.252524		-1.83157
-0.467291	1.64392	-1.43927	-0.0376555				-0.476119	-0.416173	-0.795845	-0.923691				0.923482	-1.09662	1.73415	0.824852	2.47627
0.665625	0.99153	0.103201	0.910289				0.392562	-0.919695	-1.05571	0.950243	0.722097			1.72591	-3.32685	2.63905	0.653252
1.61015	-1.27645	1.38055	1.353	0.710916			0.0673355	0.597698	0.50081	-0.143376				1.77773	0.177212	-0.557526	1.30983
0.0873467	1.02067	-0.268473	0.414122	1.02575			2.45964	0.553262	0.515663	1.93952	1.96138			2.07749	-1.73148	0.469902	2.19358	1.16225
0.674965	1.31754	-0.352854	0.462816				-0.1751	-0.429717	-0.72334	-0.375339				2.07231	-1.79815	1.48532	0.728617
-0.470668	-0.272116	-0.24617	-0.135941				-0.334528	0.527594	-0.682947	-0.138296	-0.0376931			-0.225536	-2.59277
-0.0718063	2.15904	-1.18688	0.0882712	-0.67016			-0.3942	0.569916	-0.869137	-0.8424				1.15347	-2.69164	0.251233	0.983604	1.53677
-0.851405	2.16116						-1.58271	-0.0125015	-0.252465	-1.85418				3.58717	-1.71982	0.996255	2.08928	1.73685
-0.891807	0.970269	1.35968	-0.681181	-3.55233			0.821771	0.504172	-0.499204	0.583243				1.38516	0.126807	0.612511	0.710419
1.67069	1.80294	-0.0528209	0.810029	0.688586			0.183299	-0.0122625	0.181132	0.237878	0.822897			0.955582		1.68818	0.0885174
0.666794	0.266378	0.939946	0.80915				0.698698	0.210504	-0.510571	1.1471				0.630346	-3.0682	-0.06472	0.589065
0.814007	1.385	0.288406	0.44873	0.746412			0.895263	-0.326272	0.0417356	0.608689				-0.88021	-0.265518	1.64312	-0.707709	-0.287448
-1.26387	-0.183414	-0.11888		-0.408314			1.12012	1.39261	0.618581	1.01387	1.54275			2.76883	-0.816474	0.120028	1.89593	0.0627581
-0.724093	-1.82173	-0.781613	-0.853495				0.716767	0.0270642	-0.211689	0.713824	0.272175			1.40731	-0.574807	1.12353	0.511873	2.41881
0.084525	0.0330937	-0.593092	0.138475	0.222847			0.594472	0.418597	-0.477536	0.284129				2.80237		0.975527	1.83147	1.78332
0.963024	0.338878						0.103436	0.590248	0.322098	0.199226	-0.337009			1.27197	-0.384427	1.64477	0.392974
-1.17983	0.171479	0.586451	1.34833				0.698698	-1.58221	-1.01083	0.375453				4.28161	-0.176914	1.16863	2.09295
-0.580741	0.112925	0.567349	-0.369897				1.62002	0.122787	0.228886	0.759129				0.770236	-1.08707	0.908182	0.437208	-0.605075
-0.109151	-1.26941	0.277834	0.619263	-0.792208			-0.348837	0.210417	-0.398409	0.309992	0.239011			-1.04668	-0.518941	-1.34492	-1.83752
0.230628	1.69805	0.147858	0.527241	-0.290721			1.12546	-0.0816505	-0.455795	0.829839				-2.14828	0.50139
-1.04464	0.392061	-0.851197	-0.668738				-0.429668	1.10219	-0.853923	-0.225884	0.205544			0.624427		1.3533	-2.42892
0.466402	-0.505675						-0.536161	-1.1608	-0.269265	-1.32159				0.801724	2.52437	-1.71054	1.11717
2.34189	0.994193	2.83308	0.966929				-0.564399	-0.129794	-0.769593	-0.686833				1.33944	-2.67819	2.51105	0.364006
1.75152	-0.00411429	0.60779	1.69512				-0.283907	0.469428	-0.651625	-0.546835				0.883427		-0.236663	0.60505
-0.932746	0.483237	-0.983288	-0.693374				0.163947	1.04862	0.100352	-0.329103	-0.259857			-0.684003	-1.05482	1.79746
-0.162205	-0.395702	0.739401	-0.447858				-0.121004	0.189067	-0.586911	0.0469392	-0.240821			-0.364385	1.21305	0.799712	0.60494
-2.04528	0.136613	0.424955					-0.670722	0.878211	1.21277	-0.50311				1.80614	-1.67744	1.35877	1.51032
0.455157	1.30597	1.12945	0.196128	-0.14952			0.913747	0.482383	-0.251138	0.264155				3.48474	-1.66924	1.6686	2.166
1.41832	-0.723183	1.98974	0.14931				1.00608	-0.44071	-0.614135	0.573185				0.159819	-4.14285	0.721287	-0.116378
0.839532	-0.00449826	0.202726	0.761894	1.01629			-1.34467	0.0540328	-0.891628	-0.849878	-1.31409			0.101416	0.522429	0.150626	-0.366807
2.39843	0.785041	0.746165	1.75154	1.33351			-0.575322	0.169411	-0.0874566	-0.337455				0.22119	-2.66845	0.445018	1.09022	-1.16732
1.61101	-2.00777	0.730358	1.08148	0.106435			-0.423382	-0.425962	0.472679	-0.0479786	-0.0557009			1.61359	-1.35767	-0.265276	1.28168
-0.140874	-0.22085	0.240524	-0.0587817	-1.03818			-1.60331	-0.0279914	-0.553289	-1.62026				1.66646	-4.21835	1.93353	0.803121
0.0160199	0.588012	0.511719	0.378498	-0.692703			2.94362	0.45567	0.686232	2.38029	2.69486			-0.980207	-0.375898	1.51309	-1.18671
-0.554588	1.78692	-0.886627	-0.22955	0.24445			1.1941	-2.34517	-0.973578	1.20167				2.27598	-1.44977	0.670879	1.21406
2.85631		0.555346	1.59867				1.4714	-1.27097	0.938662	1.8584	1.81265			1.79886	-2.32257	1.67106	1.04229
0.893218	0.779864						0.0290175	0.421215	0.226767	-0.237981	1.02999			1.5095	-0.769585	-0.0916734	0.812667
-0.868656	-1.83376						0.0818211	-1.26764	-0.122395	-0.188305				-0.75358	1.88149	-0.926511	-0.122609
1.19315	0.14757						0.444977	-0.20434	-0.210907	1.08892				1.45023	-1.62448	0.213576	0.619542
-0.225536	-0.555935						1.61425	1.45042	-0.13769	1.31964				-0.405467	2.43308	2.04056	0.318534
1.11631	-0.457208						-1.69	0.284649	-0.24081	-1.80378	-2.43683			0.886695	-2.02776	0.815145	0.30287
-0.968273	-0.137812						2.19965	0.457352	0.698149	1.96039				1.39348	-0.745162	0.232466	1.3074
-0.788965	0.191148						0.988092	-0.824513	-0.0470472	0.269585				-0.580741	-1.76392	0.301567	0.130462	-0.678153
1.5598	-0.896917						-0.874636	-0.799143	-0.328997	-0.666147				0.952387	-0.517895	0.340694	0.913454
1.01775	-0.820133						1.4702	-1.95066	-0.634068	1.77495	1.35109			2.026	-1.11028	0.923049	1.184
0.0604363	-0.819204						-0.732009	0.863613	-0.439779	-1.14164				-1.60298	-2.31038	1.14911		-3.21381
0.80843	-0.708041						1.1454	-1.01531	0.442256	1.64719				1.14448	-0.319807	-0.27648	1.26215
0.354648	1.50259						-0.245928	-1.28317	-0.48197	-0.0995182	-0.53731			0.382968		0.18364	0.161829
-2.16578	-1.30612						0.585122	-0.251243	-1.03988	0.406991				1.21867	-4.22346	0.314668	0.557919
-0.258483	0.374793						-0.216238	-0.510257	-0.538346	-0.208633	-0.110262			1.9297	-1.21104	0.912438	1.40952	0.75564
2.19441	-1.06229						-0.241955	-0.156973	-0.721683	-0.345411				-1.07532	-3.39146	-0.0350636	-1.98234	-1.6812
-1.54501	-1.28525						0.799853	0.10308	0.485853	-0.0849177				1.82306	-1.80648	-0.870827	1.34743
0.390647	0.884368						-0.652772	1.47097	0.579447	-0.743053	-0.476062			0.741848	-3.56235	1.45904	-0.184231
1.06229	-0.642695						-1.47582	-0.198255	-0.389041	-0.877464				1.01358	-3.44305	1.64477	0.490381	1.71429
-0.375833	-1.67889						1.25883	-1.05321	0.272895	1.50248	0.511776			-0.0747773	-3.91473	1.66779	-0.675029	0.0987731
-0.610651	-0.815871						0.454716	-0.370683	-0.0747154	0.0952373				2.93747	-3.35071	1.49924	1.85796
-1.32789	-0.366942						-0.186804	0.113466	-0.602514	-0.51198				0.252093	0.452333	-0.463627	0.764772
0.935291	-0.561465						0.964421	-0.798207	1.28224	0.976923				1.65205		1.13733	1.28792	2.10265
1.04889	-0.382129						3.44592	-0.553802	0.364236	3.17975				-0.317404	-1.68155	5.07357	0.449355
1.10923	-1.12504						-0.570949	-0.756047	0.358267	-1.27612				1.15248	-1.60021	0.0834444	0.255198	1.12976
-0.897623	-0.121451						-0.0583239	-0.147314	-0.608788	-0.226286				0.997869	-2.31933	-0.843382	1.08507
-1.48341	-0.872054						-2.68693	-0.726679	-0.900258	-2.46695				2.03352	0.12945	-0.287728	1.26208
-0.427048	1.16118						-0.130602	-1.13244	0.0159096	-0.233943	-0.29823			2.6964	0.058885	1.85327	0.977962
-0.356234	0.650926						0.35105	0.463279	-0.448208	-0.262327				-0.00570349	-3.86695	1.29242	-0.426426
-0.133291	-1.81887						0.712259	0.710852	0.465114	0.77056				1.84069	0.145187	0.194562	1.40657
0.246741	-0.407911						0.722769	-1.32068	-0.310082	0.107456				0.121007	-1.57586	1.13733	-1.16225
-0.85906	-0.372						1.67044	-0.437083	-0.477831	2.12574	1.69141			1.78424	-1.71055	1.13733	1.41503
0.629163	1.22622						-0.298006	-1.86706	-0.338657	-0.730571	-0.29823			3.87097	-0.696345	1.5763	2.15609	2.54301
-0.552853	1.01087						-1.88302	-1.68336	-0.640436	-1.57822				0.510979	-3.37583	0.243205	-0.325835
0.0433186	-1.29138						-1.16858	-0.403897	-0.92199	-1.118	-0.927991			-0.646215	-1.81398	2.00726	-0.512089
1.95906	-0.577197						-0.0134464	1.53232	0.524893	-0.634927	-0.435791			2.10109	-2.68807	5.15216	1.09514
-1.15231	0.793546						1.2434	-1.58296	0.545059	0.982229				1.49792	-0.711275	-0.926511	0.854393	0.199881
-0.0246549	-0.103311						-0.9764	-0.567787	-0.378304	-1.79962				1.33756	0.12116	0.958837	0.893872	1.20046
-0.79459	-0.421182						-0.822511	2.01199	-0.0116566	-1.46862	0.0334662			3.11276	-2.89986	3.01284	1.27614
1.72093	0.189799						2.79522	-0.546875	1.27578	2.46411	2.07415			1.28826	-2.07069	2.27011	0.380081
1.42473	-1.01603						0.675978	-1.84374	0.322098	-0.0700092				1.11833		1.42184	-1.05209
1.5175	-0.775541						-1.07621	0.678071	-0.723008	-0.409435	-0.749195			1.85266	0.371062	0.407286	1.41656	0.949124
1.20692	0.425479						-1.3392	-0.674374	0.146856	-0.648865	-1.66082			0.0504625	-3.75351	-0.739899	0.0636571
-0.375833	1.45528						-1.59152	-0.777741	0.0238537	-1.49657				-0.370921	-0.213388	0.194562	0.352369	-0.892896
-0.475741	-1.354						1.43627	0.237473	1.27319	1.26727				2.348	-1.02178	5.26805	0.331647	1.77521
0.229282	-1.59708						-0.210331	1.18181	0.201607	-0.131278				-0.0363754	-3.17234	-0.621863	-0.879406
-0.127238	-1.6763						-0.544825	1.10436	0.366222	-0.955615				1.2294	-0.289033	-1.02454	1.4442	1.70945
-1.52117	0.922583						-0.44438	-1.6021	0.917332	-1.26573				2.35815	0.29769	0.912438	1.62078
1.48987	-3.13571						0.44985	0.588004	0.482098	-0.190292				2.047	-3.373	1.76914	0.840597	4.2648
-0.182145	-0.722407						1.50021	0.131098	0.370188	1.38957	1.36337			-0.705806	-2.05833	1.83942		-0.92764
-0.0422524	0.353193						-0.469747	0.835189	0.279108	-0.611847	-0.905159			3.08191	-1.10024	1.54572	1.536
0.188611	-0.318471						1.08118	-1.05207	0.74848	0.706835				1.43204	-2.59736
-1.08974	0.656407						0.665323	0.600717	-0.28512	0.632119				1.27293	-1.36959	-0.158637	0.504065	0.050779
0.528142	1.34646						1.05406	-1.00867	0.728491	0.269924				-1.25515	-3.01556	4.03179	-1.8593
-1.0002	0.975954						3.3559	0.354517	0.853603	3.73469	3.02082			0.453905	-0.774346	-0.480787	0.219656
-1.92118	0.374831						1.50021	-0.500367	1.17513	1.00599				-1.00823		1.88534	-1.28215
0.673799	-0.0820734						1.05814	1.00255	-0.208564	0.213781				2.92681	-0.157279
2.40842	0.733089						-1.18161	-1.31592	-0.461649	0.0608211	-1.28873			0.543994	1.05862	1.56445	0.979948
0.0873467	-0.0837356						1.069	0.270369	2.3956	0.979577				-0.994188	0.714495	0.964063	-2.73591
-0.614189	-0.0497206						-1.28766	-1.53369	-0.620127	-1.26977				0.264101	-0.97388	-1.35422	0.466576
0.530586	-2.45956						0.169236	-0.293162	0.173539	-0.486331				3.7524	-2.96704	3.04149	1.57646	1.22673
-0.137838	0.427695						1.26139	0.704133	0.552345	1.26487	1.25137			2.56968	-2.7161	1.57968	1.47114
-0.475741	-0.980054						0.430316	-0.124532	0.196883	0.144514				0.862655	-1.32691	0.301567	0.32647
-0.107649	0.232739						0.144487	-0.502669	0.170276	0.1832	-0.240821			2.89006	-1.52869	1.38777	1.30253
0.684277	-0.47272						1.34619	-1.91636	1.82343	1.36877	0.321365			1.23913	-0.840333	1.67269	1.13243	1.08057
-2.05655	1.68483						-0.425476	1.08178	0.641372	-1.62417				0.863752	-1.67422	0.407286	0.649543	1.7412
2.75697	-1.30032						0.606899	0.316043	0.289423	0.547116				1.02921	-1.69588	0.96928	0.734025
0.536688	-0.36209						0.824683	-0.307973	0.338249	0.395975				2.26625	-0.812836	1.41917	1.40662
-0.40216	0.527885						-0.702364	1.05247	0.577651	-0.914489	-0.950967			1.16941	-2.05078	2.63671	0.88144	0.853936
-0.757286	-0.180206						0.79692	-0.856659	0.428808	0.468103				1.45566	1.22787	0.50683	0.599857
0.111227	0.402775						0.818857	-0.198548	0.836175	1.59618	0.962252			1.64099	-3.83512	0.474853	0.478001
1.13043	-0.643755						-0.540491	0.246947	-0.50189	-0.154347	-0.599599			2.61043		0.826119	1.20613
-1.08768	0.74979						-2.87194	-1.1797	-0.433984	-2.80932				1.13344		1.75805	0.590851
-0.0290449	1.11292						1.09735	-0.894193	1.102	1.1496				1.51128	-0.890517	-0.463627	1.1974
-0.228658	-1.15089						0.93777	0.56422	0.590192	0.756265				-0.601824	-4.22103	1.03727	0.0918746
0.73042	-0.0291115						0.0980447	-2.30794	0.258326	-0.265181				3.2494		1.60489	1.77726
1.14347	-0.491376						1.69651	0.876527	2.8539	1.27447	1.9405			0.158441	-0.888659	0.125615	-0.407726
2.24389	0.10954						-0.927564	0.688232	-0.312813	-1.10925				1.74905	-0.552378	1.23595	0.97497
-0.312585	0.452441						1.17575	0.890862	1.03353	0.756265	0.618445			2.31802	0.101177	2.56797	0.698517
-0.17446	1.36706						-0.273872	-0.817871	0.74848	-0.402584				1.41374	0.158695	0.799712	1.11311	1.47278
-0.554588	-0.872236						-0.732009	-1.894	-0.982175	-0.861883				-0.940605	0.179427	-1.47789	-0.232916	-1.90583
1.98738	0.608171						-0.650534	-0.225865	0.20418	-0.480174	-0.395959			0.18178	-2.89922	1.49403	0.590908
1.3507	-1.83111						-0.0904708	-0.724791	1.37311	-0.588037				0.670299	-2.3018	0.376742	-0.102355
3.10375	0.449809						0.28527	-2.36654	-0.0945957	-0.317866				2.21359		0.92093	1.61381
0.821798	1.01504						0.341011	0.517092	0.0729559	0.00154372				1.3385	-0.379786	0.878219	0.939875
-0.282235	1.6935						0.237254	0.978775	0.328169	0.195749	0.707468			-1.46937		-0.307113	-3.31631	-1.47007
-0.716765	-0.816941						2.5638	-1.10351	3.35861	2.18758				0.122401	-2.74707
-0.514913	-0.120528						2.24902	-0.0747845	1.62889	1.22614				0.32084	-0.262309	0.128405	0.46793	-0.748409
-1.62009	0.771628						0.954626	-0.185477	0.432659	0.691928				0.943851	-2.33425	0.011763	1.03615
0.273409	0.371999						1.21754	-1.67782	0.657008	1.41935				0.355941	-2.45763	1.53546	-0.297615	-1.45739
-1.29903	0.642597						3.39536	0.499207	1.16016	2.74405				1.7375	-0.893764	1.0393	1.44501
0.262769	-1.71811						-1.90874	0.271616	-0.989678	-1.10489	-1.92165			2.68548	-0.908944	1.79276	1.22924	1.90361
1.51306	-0.179663						0.226877	-0.103291	0.662194	0.706835	0.618445			-0.136322	-0.461765	-0.0916734	0.0659322
-1.41612	-1.73861						0.074586	0.548254	0.545059	-0.758005				2.01696	-1.16651	1.93503	1.48262	2.85463
0.861558	0.767353						1.05406	-1.48772	0.847282	0.879702	0.975901			2.18084	0.685426	0.131192	1.66141
-0.0911692	0.910792						0.372699	0.569014	0.651808	-0.152777				2.10916		0.971364	1.19618
0.541561	1.36563						-0.757294	-0.699102	-0.156901	-0.459163	-1.23853			1.11631	-3.37071	1.61824	1.09047	0.695985
-0.755432	-0.674947						-1.76963	1.28163	1.63327	-2.03259	-2.50663			1.91881	0.351687	1.17446	0.899636	1.39751
-0.887937	-1.2795						1.15599	-1.02714	0.0947208	1.88375	1.23871			0.608984	-1.17857	-0.706211	0.673569
-0.839958	0.0188246						0.545886	-2.31415	3.11414	-0.132057	0.433637			-0.785221	0.101043	-0.24617	-0.882189	-1.56325
-0.180606	-2.12151						1.4714	-1.88618	1.0146	1.34548				1.06332	-0.974276	0.560153	0.698804
-0.121197	-0.244144						0.975581	-0.126859	0.281175	0.130317				0.756643	-1.07368	1.33131	0.563513
-0.405467	-0.0974775						-0.575322	0.464096	-1.13109	0.0278344				2.53478	-1.16336	1.77861	1.76832
-0.0926637	0.348206						-0.379701	0.553725	-0.631844	-0.164571	0.305041			-0.341615	-2.55293	1.67596	-0.007234	-0.254388
1.45657	-0.446878						-0.782768	0.595605	-0.527132	-0.732968	-0.6206			0.462658	-1.97153	6.17158	-0.119918
1.45657	-0.446878						0.0326854	0.241681	0.180266	0.0865813	0.557872			1.57986	-2.5731	1.90351	0.411464
-0.575493	-0.321156						-1.81642	0.116358	-1.05533	-1.3654	-1.14015			1.82146	-2.16887	1.95881	0.892768
-2.02564	0.162391						-0.369382	0.102436	-0.275164	0.284129	0.205544			-0.99619	-2.89162	1.92606	0.532073
-0.727763	-0.86223						-0.12676	0.158981	0.986627	0.0815199	0.13768			-0.521776	-1.16643	-0.600258	-0.37611
-2.14537	1.9835						1.19932	-0.662934	0.0911087	2.05158	1.44817			3.41691	-1.27284	2.05348	1.55943	2.38874
-1.37735	-0.101371						-1.10162	0.630689	-0.00762897	-0.932923	-0.771073			-2.3034	0.954333	1.42006
0.645683	0.74767						-2.62635	0.84113	-0.0434333	-2.0094	-2.75067			1.03232	0.818109	1.60489	0.79886
0.176304	-1.06942						-0.361149	-0.627808	-0.0398256	-0.0434414	0.255631			0.0547409	-5.72276	4.85366	-1.15019
-1.79149	0.961375						0.824683	1.09849	0.212305	0.832632	0.907145			1.88276	-2.67575	1.26055	1.44213	1.03716
1.93977	-0.245105						-0.65501	0.350816	-0.28836	-0.00926379	-0.496365			1.60325	-3.2324	0.111627	1.60399	0.559129
-0.648004	1.0902						0.875245	-1.57595	0.750137	1.02172	1.31401			1.90553		1.78962	0.887145
-1.51405	-0.862534						0.0872375	-0.401388	0.358267	0.236506	-0.684333			2.49561	-1.8404	0.595954	1.0419	2.30776
-1.78372	1.08944						0.0637046	-0.541113	0.226767	0.0869424	0.239011			1.14247	-2.95227	0.557751	0.309032
-1.30566	-1.11763						0.925073	-1.62925	1.31423	0.161106	0.722097			2.01545	0.709018	0.933621	0.846382	0.70855
-0.822867	0.399747						2.9444	0.40725	1.67762	2.8181	2.90196			0.427494		2.61791	-0.702462
-0.223975	1.74319						0.501403	-0.0656145	1.23794	0.747654	0.573109			0.33909	-4.24246	0.543293	0.659545	-0.430605
0.557344	-1.17489						1.26139	-1.02932	2.78956	0.301285	1.43617			2.80646	-0.991517	0.703058	1.59525	1.28386
-0.122707	-1.59328						-0.848474	0.0399753	-0.566797	-0.501782	0.527206			2.25928	-1.96216	3.47117	0.413158
-1.15021	0.207743						-0.727431	-0.237417	-0.515977	0.285141	-0.641721			1.49434	-2.96184	1.3184	1.16533
0.744129	0.429831						-0.0489259	-1.14287	0.249956	0.107456	-0.203041			2.15496	-1.24518	0.826119	1.8451	1.59326
-0.0822174	-0.626082						1.13345	1.85634	1.02336	1.31728	1.20047			3.14749	-0.228228	5.41465	1.76158
-1.06506	0.868805						1.17181	0.598669	1.00581	1.35482	1.49576			-0.0246549		-1.23562	0.420763
-0.724093	0.168344						-0.142154	0.678309	-0.281886	0.457954	0.0859433			2.36423	-2.21072	0.948357	1.35446
0.245401	0.916986						-1.17379	0.786599	0.0576327	-1.21829	-1.31409			-0.99619	-0.0820577	0.663937	-0.749412	-0.2487
1.18427	0.679541						0.156884	1.17932	1.48619	0.200268	0.401908			1.91335	-2.37556	1.17446	1.38993
-0.903449	1.40476						1.49662	-0.264717	1.21676	1.87403	1.51933			1.35912	-3.01654	1.15498	0.793325	1.71244
-2.13087	1.77707						1.31479	0.557716	1.76979	0.950243	1.90895			1.99119	-0.815233	0.0664022	1.55195
1.28252	-1.04454						1.30215	0.183263	1.12712	1.17203	1.30157			1.63331	-2.78943	0.643009	0.720496	1.18592
1.25752	1.44667						0.798387	-0.066596	0.182431	1.31492	0.603395			0.639793	-1.56647	0.161673	1.08802
-0.339995	0.113433						0.934952	1.06256	1.91249	0.76485	0.975901			0.519572		2.24877	0.445129	-0.323812
-0.589508	0.0597857						-1.17379	0.352139	-0.262583	-1.51787	-1.21369			0.623242	-5.16452	1.98534	1.13365
-0.853317	0.0927723						-0.320279	0.510894	0.233117	-1.62939	-0.221882			2.8088	1.73433	0.712187	0.828357	2.56699
0.986297	1.79333						2.91207	-1.72362	1.42438	2.04057	3.12838			1.37774	-1.31756	0.043522	1.3953	0.117692
0.115422	-0.238364						1.99786	-0.887977	0.764995	1.77495	1.33877			1.20594	1.07736	-0.713663	0.928088
-0.275883	-0.104143						0.636236	1.02407	0.0838662	0.671047	0.64836			-0.535549	0.219244	0.191835	-0.142587	-0.0383356
0.0433186	-0.570315						-0.7343	-0.647758	-0.13191	-0.632148	-0.815225			2.52263	-2.19207	1.11561	1.60734	1.82001
0.326065	0.0912904						1.4155	-0.135619	0.476452	1.10929	1.01654			1.57638	-2.5301	0.293678	0.765886
2.30017	-0.369501						1.20063	-0.204682	0.380071	1.06326	0.907145			0.970448	-0.308788	-0.198948	1.27578
-1.11046	-0.341519						-0.0246109	-0.171382	0.421085	-0.51865	0.272175			-0.970258	-0.986678	-0.511934	-0.145873	0.12592
-1.77598	0.973821						0.0363493	-0.462993	0.237339	0.410222	-0.147092			2.28913	-0.793468	0.499482	1.40888	0.453988
-1.05892	-0.928829						0.0179905	1.51526	1.25498	-0.237173	-0.203041			1.64695	-2.73014	0.691607	0.851337	2.47755
-1.18408	1.3806						-0.817811	-1.68261	1.26671	-0.526229	-1.21369			3.70558	-1.03944	3.27136	1.24413
-0.976223	-0.0446282						0.438469	-1.92586	0.847282	-0.160634	0.794379			0.643329	-1.3097	0.579302	0.415178
-2.00058	0.415668						1.58988	-1.35461	0.982176	1.67237	1.33877			3.39381	-1.66298	2.65888	1.55692
0.0217871	0.69432						0.885269	-0.805476	0.929547	0.376107	0.239011			-0.231784	-2.21566	0.916687	0.521251
-0.0496144	0.66734						0.742203	0.52897	1.85911	-0.182353	0.272175			0.502362	-1.14803	-0.164802	1.16577
1.25849	-2.38089						-0.853216	-0.232339	0.0254856	-0.684947	-1.04434			1.87012		2.59067	1.22031
-0.116675	-0.588127						-0.35704	0.613283	-0.0441556	0.00451802	0.321365			0.41864	-0.665948	-0.070688	0.693061	1.38558
0.0760445	-1.29467						0.765972	0.771191	0.662194	1.2504	1.3878			1.94518	-2.45139	0.555346	1.09014
-0.578991	-0.354932						0.746672	0.80698	0.453716	1.48025	1.16183			1.4638	-2.01871	-0.214603	0.863519	1.49339
1.47641	-0.590935						2.11176	-0.213956	0.219336	1.84072	1.5544			1.4119	-1.06571	1.46256	0.863479
2.58793	-0.0914211						0.480553	0.0161054	0.262499	0.896134	0.934802			-0.762852	-1.84512	2.19469	-3.23751	-1.82825
0.534249	-0.183936						-0.188758	-0.559514	1.38543	-0.189497	0.10327			0.797245	0.527936	0.335508	1.53709
-1.94288	-0.341759						0.695678	-0.254173	1.24844	0.868696	0.822897			2.37634		0.638338	1.61205
-0.359492	-0.204086						1.84995	0.994587	1.69574	1.50691	1.93001			-1.2814	-2.90838
2.15207	-0.466869						2.62464	1.02765	0.543234	3.08644	2.5559			1.76874		1.05958	1.4503
1.59288	-1.37334						-0.0942726	-3.33244	0.973246	-0.141421	-0.0737977			2.97533	-0.180923	0.536037	2.06143
1.08585	1.13571						0.533236	-0.107865	1.33194	1.0581	0.618445			0.592265		1.20729	0.909166	-1.41377
-0.85906	-0.554419						-0.549165	-0.790315	1.06804	-0.452628	-0.6206			2.49754	-2.99093	1.45199	1.38214
-1.4928	-0.17181						-1.86068	-0.894077	0.151254	-1.44952	-2.30109			1.85822		1.59315	1.0023
1.90005	0.571794						1.52404	1.06873	0.820206	1.77495	1.49576			1.52901	-3.52096	3.38477	0.870333
0.747547	0.331959						2.15253	-0.0453806	0.755102	1.23101	1.32641			1.00521	-7.25659	4.24091	0.56773
-0.0673551	0.174488						-1.67791	0.903527	-0.635022	-0.586214	-1.49671			2.11501	-0.711789	3.20382	0.777155
-0.247462	-0.555061						-0.365263	-2.26848	0.309904	-0.992086	-0.0376931			0.814007	-5.58808	2.76387	0.283648	1.11542
2.35003	-4.17656						-0.738886	0.194573	0.181349	-1.2325	-0.6206			0.435063	-0.0473932	0.343284	0.302139	-1.13498
0.461409	-0.0126974						0.0618877	-0.958269	-0.0066824	-0.128164	0.13768			3.06852	-0.457628	2.82266	1.85652
1.62389	0.408289						1.08253	0.526241	0.8025	1.03997	1.0833			0.0131323	-0.421298	-0.823937
-2.08778	2.30084						1.06629	-1.5709	0.958279	1.01124	1.02999			0.305111	-0.270988	1.27372	-0.0228715	0.416412
1.30541	0.200748						0.873811	-1.71746	1.38297	1.07612	1.17475			1.6427	-1.62486	1.43252	1.02417	1.09675
1.51661	-0.00202066						-0.670722	-1.14711	0.888037	-0.944763	-1.04434			1.63074	-0.28736	0.0463919	1.21591
-0.685814	0.0701324						-1.4673	1.11813	-1.00514	-0.984232	-1.7172			-0.691253	0.516418
-2.29423	0.404183						0.842103	1.61739	0.581242	0.998091	1.56601			0.440099	1.13869
-0.680384	0.348828						1.14275	-0.617688	1.47326	1.13203	1.39995			-1.95378	-1.41983
0.18588	-0.00889928													-0.826657	-0.525028
-1.68201	-0.878475													-1.66454	-4.55457
-0.397207	0.242998													-0.0290449	-1.0731
2.64511	0.275662													1.98281	-0.860726
1.75481	0.111156													0.0160199	0.012997
-2.70155	-2.11363													2.17439	-0.316822
0.170819	2.02929													2.11501	-2.0946
0.695878	-0.908807													-0.917086	1.03886
-0.395558	0.6432													0.932075	0.993726
1.45294	-0.703518													1.2873	-2.43405
-1.82537	1.22592													-1.4647	0.108215
-1.41612	-1.70227													-0.669553	-2.83324
-0.665951	-0.0912122													0.499895	0.0889186
0.941713	-1.43817													-0.407122	0.239662
-0.05404	-0.996099													-0.43706	-0.313196
1.36005	0.567843													2.06266	-0.947472
0.472632	-0.434631													-0.775881	-4.40857
1.86695	-1.0259													1.56679	0.598051
0.693561	-1.89716													2.16361	-1.10029
1.62132	1.07412													1.84229	-1.23954
-0.153045	-0.398536													2.05894	-0.559935
-0.393909	-1.49337													0.788269	-1.45102
1.39718	-0.731449													0.465155	-0.904287
-1.41383	1.24723													-1.10215	-0.28563
-0.600062	1.07559													-0.335141	-1.14813
-1.27043	-0.956359													0.875791	-3.46808
-0.312585	-3.01422													1.3385	-0.419132
0.388089	-0.00872163													1.07767	-2.30538
0.112626	0.285487													-0.633721	-0.908767
0.943851	-0.876806													0.244061	-2.10769
1.44569	-0.846085													-0.420392	-1.05866
-1.76311	-1.73068													-1.85169	1.54003
0.605409	0.940211													4.13276	0.346014
2.67147	-0.229354													-1.47404	0.209638
-0.472358	1.00305													1.16941	-2.26013
-0.623052	0.783922													1.54224	-1.0511
-0.83425	0.846828													-0.75358	-0.438177
-0.901505	-1.28303													1.46018	-0.970658
-0.169859	1.91643													-0.915134	-3.63971
0.89756	0.794903													1.72177	-2.18026
1.04889	0.19723													2.05297	-0.454708
-0.703983	-0.369884													0.341688	-0.647821
-1.26606	-0.850506													0.162572	-0.728483
-0.660556	-0.384083													-1.04668	0.236285
0.448892	-0.467783													0.470142	-3.71782
-2.2189	0.146915													-0.964305	1.42632
-0.513199	0.591742													-1.50459	-5.17617
1.6808	-1.6997													1.28635	-0.982536
-0.0643913	1.10599													0.293261	-1.56777
1.17338	0.1776													-0.256907	-2.14289
0.388089	-1.92285													0.944919	1.04641
-0.0115223	0.468507													-0.285416	0.573169
0.587472	-0.396284													0.851666	0.517804
-0.770291	0.734822													2.56905	-0.262042
-0.00715716	1.5986													0.40849	1.75847
-0.845676	-0.289403													-0.751729	-0.426343
-1.05892	-0.520648													2.97311	-1.00124
1.47281	-0.104457													-0.241181	-0.00941097
2.13541	-0.153326													0.293261	0.431441
1.19019	0.479375													0.575456	-3.14315
-0.309376	1.02605													-0.682193	-0.0151038
1.45476	-0.833617													-1.04058	0.483968
3.00725	0.471674													1.64525	-2.57196
-0.984195	-0.532167													-1.24862	-0.813014
-1.1397	0.373233													-1.5283	0.792509
1.13445	0.0259781													3.37004	-1.34079
-0.157621	-1.63622													-1.95925	0.651003
-0.992187	-0.864203													0.49372	-0.586281
1.2128	-1.21504													1.08585	0.258782
-0.341615	-1.49302													1.00207	-0.115388
0.591068	0.798243													1.5563	0.7351
-0.136322	0.487392													0.112626	-1.17107
0.0717956	0.67595													3.32986	-2.74603
-0.0422524	-0.0467512													-0.211522	1.08786
-1.1397	-0.219363													-1.55699	2.09865
0.58147	0.742195													0.199509	-0.476482
-0.603588	0.990198													3.0787	-3.24782
-0.578991	-0.563662													-1.5474	0.276106
0.159819	0.59053													2.06266	-0.751944
0.606601	-1.20871													-0.290193	0.75542
[truncated: 531 more rows]

[truncated: 7 more sheets: Suppl. Table 7, Suppl. Table 13, Suppl. Fig.6, Suppl. Table 23, Suppl. Table 24, Suppl. Table 25, Suppl. Table 26]
